# Supplementary material for: Tris(ethyl­enediamine-κ2 N,N′)nickel(II) bis­(dimethyl phosphate)
Source: Acta Crystallogr Sect E Struct Rep Online. 2012 Jul 7;68(Pt 8):m1032. doi: 10.1107/S1600536812029984 (PMC3414105; doi:10.1107/S1600536812029984)
Supplement: Supplementary file 1 [file e-68-m1032-sup1.cif]

##############################################################################
#                                                                            #
# This CIF contains the data in a paper accepted for publication in          #
# Acta Crystallographica Section E. It conforms to the requirements of       #
# Notes for Authors for Acta Crystallographica Section E, and has been       #
# peer reviewed under the auspices of the IUCr Commission on Journals.       #
#                                                                            #
# Full details of the Crystallographic Information File format               #
# are given in the paper "The Crystallographic Information File (CIF):       #
# a New Standard Archive File for Crystallography" by S. R. Hall, F. H.      #
# Allen and I. D. Brown [Acta Cryst. (1991), A47, 655-685].                  #
#                                                                            #
# The current version of the core CIF dictionary is obtainable from          #
# ftp://ftp.iucr.org/pub/cif_core.dic.                                       #
#                                                                            #
# Software is freely available for graphical display of the structure(s)     #
# in this CIF. For information consult the CIF software page                 #
# http://www.iucr.org/resources/cif/software.                                #
#                                                                            #
# This file may be used for bona fide research purposes within the           #
# scientific community so long as proper attribution is given to the journal # 
# article from which it was obtained.                                        #
#                                                                            #
##############################################################################
data_I
_audit_creation_method     SHELXL-97
_chemical_name_systematic
;
Tris(ethylenediamine-\k^2^<i>N</i>,<i>N</i>')nickel(II) bis(dimethyl phosphate)
;
_chemical_name_common     ?
_chemical_formula_moiety     'C6 H24 N6 Ni 2+, 2(C2 H6 O4 P -)'
_chemical_formula_sum     'C10 H36 N6 Ni O8 P2'
_chemical_formula_iupac     '[Ni (C2 H8 N2)3] (C2 H6 O4 P)2'
_chemical_formula_weight     489.08
_chemical_melting_point     ?
_symmetry_cell_setting     monoclinic
_symmetry_space_group_name_H-M     'P 21/n'
_symmetry_space_group_name_Hall     '-P 2yn'
loop_
    _symmetry_equiv_pos_site_id
    _symmetry_equiv_pos_as_xyz
    1 x,y,z
    2 1/2-x,1/2+y,1/2-z
    3 -x,-y,-z
    4 1/2+x,1/2-y,1/2+z
_cell_length_a     9.2553(5)
_cell_length_b     12.4913(5)
_cell_length_c     18.1900(10)
_cell_angle_alpha     90.00
_cell_angle_beta     90.156(4)
_cell_angle_gamma     90.00
_cell_volume     2102.95(18)
_cell_formula_units_Z     4
_cell_measurement_reflns_used     9338
_cell_measurement_theta_min     2.74
_cell_measurement_theta_max     29.15
_cell_measurement_temperature     120(2)
_exptl_crystal_description     Block
_exptl_crystal_colour     Violet
_exptl_crystal_size_max     0.49
_exptl_crystal_size_mid     0.40
_exptl_crystal_size_min     0.38
_exptl_crystal_density_diffrn     1.545
_exptl_crystal_density_meas     ?
_exptl_crystal_density_method     'not measured'
_exptl_crystal_F_000     1040
_exptl_absorpt_coefficient_mu     1.123
_exptl_absorpt_correction_type     numerical
_exptl_absorpt_process_details     '(X-SHAPE and X-RED; Stoe & Cie, 2002)'
_exptl_absorpt_correction_T_min     0.590
_exptl_absorpt_correction_T_max     0.650
_exptl_special_details
;
;
_diffrn_ambient_temperature     120(2)
_diffrn_radiation_type     MoK\a
_diffrn_radiation_wavelength     0.71073
_diffrn_radiation_source     'fine-focus sealed tube'
_diffrn_radiation_monochromator     graphite
_diffrn_measurement_device_type     'Stoe IPDS-2T'
_diffrn_measurement_method     '\w scans'
_diffrn_detector_area_resol_mean     0.15
_diffrn_reflns_number     9338
_diffrn_reflns_av_R_equivalents     0.0308
_diffrn_reflns_av_sigmaI/netI     0.0309
_diffrn_reflns_theta_min     2.74
_diffrn_reflns_theta_max     29.15
_diffrn_reflns_theta_full     29.00
_diffrn_measured_fraction_theta_max     0.980
_diffrn_measured_fraction_theta_full     0.980
_diffrn_reflns_limit_h_min     -12
_diffrn_reflns_limit_h_max     10
_diffrn_reflns_limit_k_min     -17
_diffrn_reflns_limit_k_max     14
_diffrn_reflns_limit_l_min     -21
_diffrn_reflns_limit_l_max     24
_diffrn_standards_number     ?
_diffrn_standards_interval_count     ?
_diffrn_standards_interval_time     ?
_diffrn_standards_decay_%     ?
_refine_special_details
;
Refinement of <i>F</i>^2^ against ALL reflections. The weighted <i>R</i>-factor
<i>wR</i> and goodness of fit <i>S</i> are based on <i>F</i>^2^, conventional
<i>R</i>-factors <i>R</i> are based on <i>F</i>, with <i>F</i> set to zero for
negative <i>F</i>^2^. The threshold expression of <i>F</i>^2^ >
\s(<i>F</i>^2^) is used only for calculating <i>R</i>-factors(gt) <i>etc</i>.
and is not relevant to the choice of reflections for refinement.
<i>R</i>-factors based on <i>F</i>^2^ are statistically about twice as large
as those based on <i>F</i>, and <i>R</i>- factors based on ALL data will be
even larger.
;
_reflns_number_total     5205
_reflns_number_gt     4555
_reflns_threshold_expression     I>2\s(I)
_refine_ls_structure_factor_coef     Fsqd
_refine_ls_matrix_type     full
_refine_ls_R_factor_all     0.0411
_refine_ls_R_factor_gt     0.0336
_refine_ls_wR_factor_gt     0.0821
_refine_ls_wR_factor_ref     0.0848
_refine_ls_goodness_of_fit_ref     1.083
_refine_ls_restrained_S_all     1.083
_refine_ls_number_reflns     5205
_refine_ls_number_parameters     284
_refine_ls_number_restraints     0
_refine_ls_hydrogen_treatment     mixed
_refine_ls_weighting_scheme     calc
_refine_ls_weighting_details
         'calc w=1/[\s^2^(Fo^2^)+(0.0434P)^2^+1.1522P] where P=(Fo^2^+2Fc^2^)/3'
_atom_sites_solution_hydrogens     geom
_atom_sites_solution_primary     direct
_atom_sites_solution_secondary     difmap
_refine_ls_shift/su_max     0.014
_refine_ls_shift/su_mean     0.001
_refine_diff_density_max     0.509
_refine_diff_density_min     -0.404
_refine_ls_extinction_method     none
_refine_ls_extinction_coef     ?
loop_
    _atom_type_symbol
    _atom_type_description
    _atom_type_scat_dispersion_real
    _atom_type_scat_dispersion_imag
    _atom_type_scat_source
    'C' 'C' 0.0033 0.0016
                         'International Tables Vol C Tables 4.2.6.8 and 6.1.1.4'
    'H' 'H' 0.0000 0.0000
                         'International Tables Vol C Tables 4.2.6.8 and 6.1.1.4'
    'N' 'N' 0.0061 0.0033
                         'International Tables Vol C Tables 4.2.6.8 and 6.1.1.4'
    'O' 'O' 0.0106 0.0060
                         'International Tables Vol C Tables 4.2.6.8 and 6.1.1.4'
    'P' 'P' 0.1023 0.0942
                         'International Tables Vol C Tables 4.2.6.8 and 6.1.1.4'
    'Ni' 'Ni' 0.3393 1.1124
                         'International Tables Vol C Tables 4.2.6.8 and 6.1.1.4'
    'S' 'S' 0.1246 0.1234
                         'International Tables Vol C Tables 4.2.6.8 and 6.1.1.4'
_computing_data_collection     'X-AREA (Stoe & Cie, 2002)'
_computing_cell_refinement     'X-AREA (Stoe & Cie, 2002)'
_computing_data_reduction     'X-RED (Stoe & Cie, 2002)'
_computing_structure_solution     'SHELXS97 (Sheldrick, 2008)'
_computing_structure_refinement     'SHELXL97 (Sheldrick, 2008)'
_computing_molecular_graphics     'ORTEP-3 (Farrugia, 1997)'
_computing_publication_material     'WinGX (Farrugia, 1999)'
loop_
    _atom_site_type_symbol
    _atom_site_label
    _atom_site_fract_x
    _atom_site_fract_y
    _atom_site_fract_z
    _atom_site_U_iso_or_equiv
    _atom_site_adp_type
    _atom_site_calc_flag
    _atom_site_refinement_flags
    _atom_site_occupancy
    _atom_site_symmetry_multiplicity
    _atom_site_disorder_assembly
    _atom_site_disorder_group
    C C1 0.7792(2) 0.35678(14) 0.35218(10) 0.0138(3) Uani d . 1 1 . .
    H H1A 0.8421 0.2961 0.3434 0.017 Uiso calc R 1 1 . .
    H H1B 0.6870 0.3428 0.3286 0.017 Uiso calc R 1 1 . .
    C C2 0.7579(2) 0.37245(14) 0.43420(10) 0.0142(4) Uani d . 1 1 . .
    H H2A 0.7108 0.3102 0.4552 0.017 Uiso calc R 1 1 . .
    H H2B 0.8506 0.3818 0.4583 0.017 Uiso calc R 1 1 . .
    C C3 0.4548(2) 0.69465(15) 0.39362(11) 0.0158(4) Uani d . 1 1 . .
    H H3A 0.4030 0.7614 0.4005 0.019 Uiso calc R 1 1 . .
    H H3B 0.4050 0.6391 0.4209 0.019 Uiso calc R 1 1 . .
    C C4 0.4576(2) 0.66600(16) 0.31238(10) 0.0162(4) Uani d . 1 1 . .
    H H4A 0.3602 0.6530 0.2948 0.019 Uiso calc R 1 1 . .
    H H4B 0.4984 0.7246 0.2843 0.019 Uiso calc R 1 1 . .
    C C5 0.9829(2) 0.72847(15) 0.40027(11) 0.0178(4) Uani d . 1 1 . .
    H H5A 1.0827 0.7361 0.4159 0.021 Uiso calc R 1 1 . .
    H H5B 0.9296 0.7907 0.4169 0.021 Uiso calc R 1 1 . .
    C C6 0.9750(2) 0.72044(16) 0.31718(11) 0.0186(4) Uani d . 1 1 . .
    H H6A 1.0093 0.7863 0.2951 0.022 Uiso calc R 1 1 . .
    H H6B 1.0355 0.6621 0.3001 0.022 Uiso calc R 1 1 . .
    C C7 0.6815(3) 0.55279(17) -0.01227(11) 0.0242(4) Uani d . 1 1 . .
    H H7A 0.7315 0.6196 -0.0064 0.029 Uiso calc R 1 1 . .
    H H7B 0.5815 0.5621 0.0001 0.029 Uiso calc R 1 1 . .
    H H7C 0.6891 0.5295 -0.0624 0.029 Uiso calc R 1 1 . .
    C C8 0.9788(3) 0.61156(19) 0.10517(15) 0.0301(5) Uani d . 1 1 . .
    H H8A 0.9829 0.5941 0.0538 0.036 Uiso calc R 1 1 . .
    H H8B 1.0351 0.5608 0.1326 0.036 Uiso calc R 1 1 . .
    H H8C 1.0169 0.6822 0.1128 0.036 Uiso calc R 1 1 . .
    C C9 0.8392(3) 0.79999(16) 0.61676(13) 0.0242(5) Uani d . 1 1 . .
    H H9A 0.7931 0.8165 0.6626 0.029 Uiso calc R 1 1 . .
    H H9B 0.7737 0.8144 0.5770 0.029 Uiso calc R 1 1 . .
    H H9C 0.9242 0.8434 0.6114 0.029 Uiso calc R 1 1 . .
    C C10 0.7784(3) 0.56998(19) 0.76650(11) 0.0250(5) Uani d . 1 1 . .
    H H10A 0.8726 0.6021 0.7677 0.030 Uiso calc R 1 1 . .
    H H10B 0.7877 0.4939 0.7607 0.030 Uiso calc R 1 1 . .
    H H10C 0.7290 0.5852 0.8116 0.030 Uiso calc R 1 1 . .
    N N1 0.84434(19) 0.45511(12) 0.32143(9) 0.0126(3) Uani d . 1 1 . .
    H H1C 0.837(3) 0.449(2) 0.2723(16) 0.022(6) Uiso d . 1 1 . .
    H H1D 0.940(4) 0.456(3) 0.3362(18) 0.042(9) Uiso d . 1 1 . .
    N N2 0.66754(19) 0.46838(12) 0.44496(9) 0.0118(3) Uani d . 1 1 . .
    H H2C 0.682(3) 0.491(2) 0.4897(16) 0.024(7) Uiso d . 1 1 . .
    H H2D 0.581(3) 0.451(2) 0.4390(16) 0.026(7) Uiso d . 1 1 . .
    N N3 0.60386(18) 0.70561(12) 0.42125(9) 0.0130(3) Uani d . 1 1 . .
    H H3C 0.636(3) 0.773(2) 0.4098(14) 0.019(6) Uiso d . 1 1 . .
    H H3D 0.606(3) 0.696(2) 0.4703(15) 0.019(6) Uiso d . 1 1 . .
    N N4 0.54660(18) 0.56862(13) 0.30284(9) 0.0136(3) Uani d . 1 1 . .
    H H4C 0.565(3) 0.557(2) 0.2541(17) 0.029(7) Uiso d . 1 1 . .
    H H4D 0.495(3) 0.512(2) 0.3150(15) 0.025(7) Uiso d . 1 1 . .
    N N5 0.92017(18) 0.63031(13) 0.43245(9) 0.0133(3) Uani d . 1 1 . .
    H H5C 0.981(3) 0.578(2) 0.4283(15) 0.021(7) Uiso d . 1 1 . .
    H H5D 0.903(3) 0.638(2) 0.4756(15) 0.020(6) Uiso d . 1 1 . .
    N N6 0.82331(18) 0.70111(12) 0.29583(9) 0.0135(3) Uani d . 1 1 . .
    H H6C 0.8192 0.6762 0.2495 0.016 Uiso calc R 1 1 . .
    H H6D 0.7729 0.7627 0.2979 0.016 Uiso calc R 1 1 . .
    O O1 0.59564(17) 0.52152(13) 0.14823(8) 0.0218(3) Uani d . 1 1 . .
    O O2 0.82725(16) 0.40819(10) 0.15670(7) 0.0163(3) Uani d . 1 1 . .
    O O3 0.74502(17) 0.47356(11) 0.03552(7) 0.0173(3) Uani d . 1 1 . .
    O O4 0.83165(17) 0.60793(11) 0.12947(8) 0.0185(3) Uani d . 1 1 . .
    O O5 0.83257(17) 0.49601(11) 0.61469(8) 0.0210(3) Uani d . 1 1 . .
    O O6 0.62989(16) 0.62537(11) 0.57626(8) 0.0171(3) Uani d . 1 1 . .
    O O7 0.87916(16) 0.68872(11) 0.61572(8) 0.0182(3) Uani d . 1 1 . .
    O O8 0.69760(16) 0.61289(11) 0.70610(7) 0.0176(3) Uani d . 1 1 . .
    P P1 0.74375(5) 0.49734(4) 0.12224(2) 0.01149(10) Uani d . 1 1 . .
    P P2 0.75573(5) 0.59976(4) 0.62379(2) 0.01087(10) Uani d . 1 1 . .
    Ni Ni1 0.73359(2) 0.587559(17) 0.369019(12) 0.00877(7) Uani d . 1 1 . .
loop_
    _atom_site_aniso_label
    _atom_site_aniso_U_11
    _atom_site_aniso_U_22
    _atom_site_aniso_U_33
    _atom_site_aniso_U_12
    _atom_site_aniso_U_13
    _atom_site_aniso_U_23
    C1 0.0156(9) 0.0121(8) 0.0136(8) 0.0000(6) -0.0006(7) -0.0019(6)
    C2 0.0162(9) 0.0140(8) 0.0124(8) 0.0002(7) -0.0028(7) 0.0014(6)
    C3 0.0129(9) 0.0195(9) 0.0149(8) 0.0036(7) 0.0019(8) 0.0002(7)
    C4 0.0121(9) 0.0218(9) 0.0147(8) 0.0028(7) -0.0018(8) 0.0016(7)
    C5 0.0148(9) 0.0152(8) 0.0235(10) -0.0036(7) -0.0054(8) -0.0002(7)
    C6 0.0146(9) 0.0205(9) 0.0209(9) -0.0031(7) 0.0030(8) 0.0054(7)
    C7 0.0346(13) 0.0236(10) 0.0144(9) -0.0012(9) -0.0034(9) 0.0051(7)
    C8 0.0210(11) 0.0258(11) 0.0435(14) -0.0081(9) -0.0027(11) 0.0073(10)
    C9 0.0250(11) 0.0149(9) 0.0328(11) -0.0060(8) -0.0085(10) 0.0026(8)
    C10 0.0312(13) 0.0319(11) 0.0118(9) 0.0004(9) -0.0040(9) 0.0039(8)
    N1 0.0143(8) 0.0147(7) 0.0088(7) -0.0001(6) -0.0005(7) -0.0010(5)
    N2 0.0132(8) 0.0122(7) 0.0101(7) -0.0021(6) 0.0008(7) -0.0006(5)
    N3 0.0140(8) 0.0135(7) 0.0115(7) 0.0008(6) 0.0008(6) 0.0006(5)
    N4 0.0118(7) 0.0172(7) 0.0120(7) -0.0008(6) 0.0009(6) -0.0006(6)
    N5 0.0122(8) 0.0167(7) 0.0109(7) 0.0002(6) -0.0007(6) -0.0017(6)
    N6 0.0149(8) 0.0135(7) 0.0121(7) -0.0005(5) 0.0008(7) 0.0012(5)
    O1 0.0172(7) 0.0314(8) 0.0168(7) 0.0059(6) 0.0028(6) 0.0006(6)
    O2 0.0215(7) 0.0128(6) 0.0145(6) 0.0022(5) -0.0014(6) 0.0010(5)
    O3 0.0269(8) 0.0160(6) 0.0089(6) 0.0010(5) -0.0006(6) -0.0001(5)
    O4 0.0225(8) 0.0123(6) 0.0206(7) -0.0010(5) -0.0036(6) -0.0013(5)
    O5 0.0211(7) 0.0174(7) 0.0244(7) 0.0039(6) 0.0023(7) -0.0039(5)
    O6 0.0147(7) 0.0219(7) 0.0147(6) -0.0020(5) -0.0037(6) 0.0006(5)
    O7 0.0129(7) 0.0181(6) 0.0236(7) -0.0030(5) -0.0005(6) 0.0022(5)
    O8 0.0187(7) 0.0240(7) 0.0101(6) 0.0038(5) 0.0024(6) 0.0011(5)
    P1 0.0146(2) 0.0111(2) 0.00880(19) 0.00133(16) -0.00036(18) -0.00062(15)
    P2 0.0095(2) 0.0136(2) 0.0095(2) -0.00065(15) 0.00064(18) -0.00094(15)
    Ni1 0.00858(12) 0.00985(11) 0.00788(11) -0.00036(8) 0.00025(9) 0.00034(7)
_geom_special_details
;
All e.s.d.'s (except the e.s.d. in the dihedral angle between two l.s. planes)
are estimated using the full covariance matrix. The cell e.s.d.'s are taken
into account individually in the estimation of e.s.d.'s in distances, angles
and torsion angles; correlations between e.s.d.'s in cell parameters are only
used when they are defined by crystal symmetry. An approximate (isotropic)
treatment of cell e.s.d.'s is used for estimating e.s.d.'s involving l.s.
planes.
;
loop_
    _geom_bond_atom_site_label_1
    _geom_bond_atom_site_label_2
    _geom_bond_site_symmetry_2
    _geom_bond_distance
    _geom_bond_publ_flag
    C1 N1 . 1.479(2) ?
    C1 C2 . 1.518(2) ?
    C1 H1A . 0.9700 ?
    C1 H1B . 0.9700 ?
    C2 N2 . 1.475(2) ?
    C2 H2A . 0.9700 ?
    C2 H2B . 0.9700 ?
    C3 N3 . 1.474(3) ?
    C3 C4 . 1.521(3) ?
    C3 H3A . 0.9700 ?
    C3 H3B . 0.9700 ?
    C4 N4 . 1.479(2) ?
    C4 H4A . 0.9700 ?
    C4 H4B . 0.9700 ?
    C5 N5 . 1.478(2) ?
    C5 C6 . 1.516(3) ?
    C5 H5A . 0.9700 ?
    C5 H5B . 0.9700 ?
    C6 N6 . 1.476(3) ?
    C6 H6A . 0.9700 ?
    C6 H6B . 0.9700 ?
    C7 O3 . 1.442(2) ?
    C7 H7A . 0.9600 ?
    C7 H7B . 0.9600 ?
    C7 H7C . 0.9600 ?
    C8 O4 . 1.434(3) ?
    C8 H8A . 0.9600 ?
    C8 H8B . 0.9600 ?
    C8 H8C . 0.9600 ?
    C9 O7 . 1.438(2) ?
    C9 H9A . 0.9600 ?
    C9 H9B . 0.9600 ?
    C9 H9C . 0.9600 ?
    C10 O8 . 1.431(3) ?
    C10 H10A . 0.9600 ?
    C10 H10B . 0.9600 ?
    C10 H10C . 0.9600 ?
    N1 Ni1 . 2.1313(15) ?
    N1 H1C . 0.90(3) ?
    N1 H1D . 0.93(4) ?
    N2 Ni1 . 2.1220(15) ?
    N2 H2C . 0.87(3) ?
    N2 H2D . 0.83(3) ?
    N3 Ni1 . 2.1272(15) ?
    N3 H3C . 0.92(3) ?
    N3 H3D . 0.90(3) ?
    N4 Ni1 . 2.1187(18) ?
    N4 H4C . 0.91(3) ?
    N4 H4D . 0.89(3) ?
    N5 Ni1 . 2.1418(18) ?
    N5 H5C . 0.86(3) ?
    N5 H5D . 0.81(3) ?
    N6 Ni1 . 2.1166(15) ?
    N6 H6C . 0.9000 ?
    N6 H6D . 0.9000 ?
    O1 P1 . 1.4824(15) ?
    O2 P1 . 1.4925(14) ?
    O3 P1 . 1.6052(14) ?
    O4 P1 . 1.6084(14) ?
    O5 P2 . 1.4878(14) ?
    O6 P2 . 1.4835(16) ?
    O7 P2 . 1.6008(14) ?
    O8 P2 . 1.6008(13) ?
loop_
    _geom_angle_atom_site_label_1
    _geom_angle_atom_site_label_2
    _geom_angle_atom_site_label_3
    _geom_angle_site_symmetry_1
    _geom_angle_site_symmetry_3
    _geom_angle
    _geom_angle_publ_flag
    N1 C1 C2 . . 108.59(14) ?
    N1 C1 H1A . . 110.0 ?
    C2 C1 H1A . . 110.0 ?
    N1 C1 H1B . . 110.0 ?
    C2 C1 H1B . . 110.0 ?
    H1A C1 H1B . . 108.4 ?
    N2 C2 C1 . . 108.08(15) ?
    N2 C2 H2A . . 110.1 ?
    C1 C2 H2A . . 110.1 ?
    N2 C2 H2B . . 110.1 ?
    C1 C2 H2B . . 110.1 ?
    H2A C2 H2B . . 108.4 ?
    N3 C3 C4 . . 109.55(15) ?
    N3 C3 H3A . . 109.8 ?
    C4 C3 H3A . . 109.8 ?
    N3 C3 H3B . . 109.8 ?
    C4 C3 H3B . . 109.8 ?
    H3A C3 H3B . . 108.2 ?
    N4 C4 C3 . . 108.57(16) ?
    N4 C4 H4A . . 110.0 ?
    C3 C4 H4A . . 110.0 ?
    N4 C4 H4B . . 110.0 ?
    C3 C4 H4B . . 110.0 ?
    H4A C4 H4B . . 108.4 ?
    N5 C5 C6 . . 108.79(16) ?
    N5 C5 H5A . . 109.9 ?
    C6 C5 H5A . . 109.9 ?
    N5 C5 H5B . . 109.9 ?
    C6 C5 H5B . . 109.9 ?
    H5A C5 H5B . . 108.3 ?
    N6 C6 C5 . . 108.44(15) ?
    N6 C6 H6A . . 110.0 ?
    C5 C6 H6A . . 110.0 ?
    N6 C6 H6B . . 110.0 ?
    C5 C6 H6B . . 110.0 ?
    H6A C6 H6B . . 108.4 ?
    O3 C7 H7A . . 109.5 ?
    O3 C7 H7B . . 109.5 ?
    H7A C7 H7B . . 109.5 ?
    O3 C7 H7C . . 109.5 ?
    H7A C7 H7C . . 109.5 ?
    H7B C7 H7C . . 109.5 ?
    O4 C8 H8A . . 109.5 ?
    O4 C8 H8B . . 109.5 ?
    H8A C8 H8B . . 109.5 ?
    O4 C8 H8C . . 109.5 ?
    H8A C8 H8C . . 109.5 ?
    H8B C8 H8C . . 109.5 ?
    O7 C9 H9A . . 109.5 ?
    O7 C9 H9B . . 109.5 ?
    H9A C9 H9B . . 109.5 ?
    O7 C9 H9C . . 109.5 ?
    H9A C9 H9C . . 109.5 ?
    H9B C9 H9C . . 109.5 ?
    O8 C10 H10A . . 109.5 ?
    O8 C10 H10B . . 109.5 ?
    H10A C10 H10B . . 109.5 ?
    O8 C10 H10C . . 109.5 ?
    H10A C10 H10C . . 109.5 ?
    H10B C10 H10C . . 109.5 ?
    C1 N1 Ni1 . . 107.09(11) ?
    C1 N1 H1C . . 105.9(17) ?
    Ni1 N1 H1C . . 116.1(17) ?
    C1 N1 H1D . . 107(2) ?
    Ni1 N1 H1D . . 109(2) ?
    H1C N1 H1D . . 111(3) ?
    C2 N2 Ni1 . . 108.62(11) ?
    C2 N2 H2C . . 107.3(19) ?
    Ni1 N2 H2C . . 109.7(18) ?
    C2 N2 H2D . . 108.2(19) ?
    Ni1 N2 H2D . . 112(2) ?
    H2C N2 H2D . . 111(3) ?
    C3 N3 Ni1 . . 108.20(11) ?
    C3 N3 H3C . . 108.0(17) ?
    Ni1 N3 H3C . . 110.7(16) ?
    C3 N3 H3D . . 109.8(17) ?
    Ni1 N3 H3D . . 109.7(16) ?
    H3C N3 H3D . . 110(2) ?
    C4 N4 Ni1 . . 107.20(12) ?
    C4 N4 H4C . . 110.2(19) ?
    Ni1 N4 H4C . . 115(2) ?
    C4 N4 H4D . . 109.3(17) ?
    Ni1 N4 H4D . . 112.8(19) ?
    H4C N4 H4D . . 103(2) ?
    C5 N5 Ni1 . . 108.09(12) ?
    C5 N5 H5C . . 109.6(18) ?
    Ni1 N5 H5C . . 106.7(19) ?
    C5 N5 H5D . . 111.3(19) ?
    Ni1 N5 H5D . . 113(2) ?
    H5C N5 H5D . . 108(3) ?
    C6 N6 Ni1 . . 108.58(12) ?
    C6 N6 H6C . . 110.0 ?
    Ni1 N6 H6C . . 110.0 ?
    C6 N6 H6D . . 110.0 ?
    Ni1 N6 H6D . . 110.0 ?
    H6C N6 H6D . . 108.4 ?
    C7 O3 P1 . . 117.49(12) ?
    C8 O4 P1 . . 118.86(13) ?
    C9 O7 P2 . . 119.09(13) ?
    C10 O8 P2 . . 120.22(13) ?
    O1 P1 O2 . . 119.76(8) ?
    O1 P1 O3 . . 111.12(9) ?
    O2 P1 O3 . . 105.64(8) ?
    O1 P1 O4 . . 105.48(9) ?
    O2 P1 O4 . . 110.20(8) ?
    O3 P1 O4 . . 103.54(8) ?
    O6 P2 O5 . . 119.85(9) ?
    O6 P2 O7 . . 110.87(8) ?
    O5 P2 O7 . . 104.66(8) ?
    O6 P2 O8 . . 104.94(8) ?
    O5 P2 O8 . . 110.81(8) ?
    O7 P2 O8 . . 104.86(8) ?
    N6 Ni1 N4 . . 92.22(6) ?
    N6 Ni1 N2 . . 173.64(7) ?
    N4 Ni1 N2 . . 93.17(7) ?
    N6 Ni1 N3 . . 92.25(6) ?
    N4 Ni1 N3 . . 82.53(6) ?
    N2 Ni1 N3 . . 91.81(6) ?
    N6 Ni1 N1 . . 94.29(6) ?
    N4 Ni1 N1 . . 94.33(6) ?
    N2 Ni1 N1 . . 81.93(6) ?
    N3 Ni1 N1 . . 172.86(6) ?
    N6 Ni1 N5 . . 81.64(6) ?
    N4 Ni1 N5 . . 171.90(6) ?
    N2 Ni1 N5 . . 93.30(7) ?
    N3 Ni1 N5 . . 92.40(7) ?
    N1 Ni1 N5 . . 91.40(7) ?
loop_
    _geom_torsion_atom_site_label_1
    _geom_torsion_atom_site_label_2
    _geom_torsion_atom_site_label_3
    _geom_torsion_atom_site_label_4
    _geom_torsion_site_symmetry_1
    _geom_torsion_site_symmetry_2
    _geom_torsion_site_symmetry_3
    _geom_torsion_site_symmetry_4
    _geom_torsion
    _geom_torsion_publ_flag
    N1 C1 C2 N2 . . . . 56.9(2) ?
    N3 C3 C4 N4 . . . . 55.1(2) ?
    N5 C5 C6 N6 . . . . 55.6(2) ?
    C2 C1 N1 Ni1 . . . . -43.53(17) ?
    C1 C2 N2 Ni1 . . . . -40.33(18) ?
    C4 C3 N3 Ni1 . . . . -37.22(17) ?
    C3 C4 N4 Ni1 . . . . -43.55(17) ?
    C6 C5 N5 Ni1 . . . . -39.95(18) ?
    C5 C6 N6 Ni1 . . . . -42.24(17) ?
    C7 O3 P1 O1 . . . . 53.70(17) ?
    C7 O3 P1 O2 . . . . -174.96(15) ?
    C7 O3 P1 O4 . . . . -59.09(16) ?
    C8 O4 P1 O1 . . . . -177.29(16) ?
    C8 O4 P1 O2 . . . . 52.12(18) ?
    C8 O4 P1 O3 . . . . -60.47(18) ?
    C9 O7 P2 O6 . . . . 45.21(17) ?
    C9 O7 P2 O5 . . . . 175.78(15) ?
    C9 O7 P2 O8 . . . . -67.52(17) ?
    C10 O8 P2 O6 . . . . 164.87(15) ?
    C10 O8 P2 O5 . . . . 34.15(18) ?
    C10 O8 P2 O7 . . . . -78.24(16) ?
    C6 N6 Ni1 N4 . . . . -169.29(12) ?
    C6 N6 Ni1 N3 . . . . 108.10(12) ?
    C6 N6 Ni1 N1 . . . . -74.78(13) ?
    C6 N6 Ni1 N5 . . . . 16.01(12) ?
    C4 N4 Ni1 N6 . . . . -73.62(11) ?
    C4 N4 Ni1 N2 . . . . 109.78(11) ?
    C4 N4 Ni1 N3 . . . . 18.36(11) ?
    C4 N4 Ni1 N1 . . . . -168.09(11) ?
    C2 N2 Ni1 N4 . . . . 107.14(13) ?
    C2 N2 Ni1 N3 . . . . -170.24(13) ?
    C2 N2 Ni1 N1 . . . . 13.21(13) ?
    C2 N2 Ni1 N5 . . . . -77.74(13) ?
    C3 N3 Ni1 N6 . . . . 102.42(12) ?
    C3 N3 Ni1 N4 . . . . 10.48(12) ?
    C3 N3 Ni1 N2 . . . . -82.48(12) ?
    C3 N3 Ni1 N5 . . . . -175.86(12) ?
    C1 N1 Ni1 N6 . . . . -168.38(12) ?
    C1 N1 Ni1 N4 . . . . -75.83(12) ?
    C1 N1 Ni1 N2 . . . . 16.76(12) ?
    C1 N1 Ni1 N5 . . . . 109.90(12) ?
    C5 N5 Ni1 N6 . . . . 13.37(12) ?
    C5 N5 Ni1 N2 . . . . -170.51(12) ?
    C5 N5 Ni1 N3 . . . . -78.56(12) ?
    C5 N5 Ni1 N1 . . . . 107.49(12) ?
loop_
    _geom_hbond_atom_site_label_D
    _geom_hbond_atom_site_label_H
    _geom_hbond_atom_site_label_A
    _geom_hbond_site_symmetry_A
    _geom_hbond_distance_DH
    _geom_hbond_distance_HA
    _geom_hbond_distance_DA
    _geom_hbond_angle_DHA
    _geom_hbond_publ_flag
    N1 H1C O2 . 0.90(3) 2.17(3) 3.057(2) 171(2) yes
    N1 H1D O5 3_766 0.93(4) 2.36(4) 3.263(2) 165(3) yes
    N2 H2C O6 . 0.87(3) 2.35(3) 3.111(2) 146(2) yes
    N2 H2D O6 3_666 0.84(3) 2.19(3) 3.015(2) 169(2) yes
    N3 H3C O2 2_655 0.92(3) 2.11(3) 2.971(2) 157(2) yes
    N3 H3D O6 . 0.90(3) 2.13(3) 3.002(2) 163(2) yes
    N4 H4C O1 . 0.92(3) 2.00(3) 2.910(2) 176(3) yes
    N4 H4D O8 3_666 0.88(3) 2.40(3) 3.205(2) 152(2) yes
    N5 H5C O5 3_766 0.87(3) 2.11(3) 2.911(2) 154(2) yes
    N6 H6C O4 . 0.90 2.35 3.243(2) 175 yes
    N6 H6D O2 2_655 0.90 2.20 3.064(2) 160 yes
    C9 H9C O1 4_565 0.96 2.41 3.305(3) 155 yes
data_global
_journal_date_recd_electronic     2012-06-26
_journal_date_accepted     2012-07-01
_journal_name_full     'Acta Crystallographica, Section E'
_journal_year     2012
_journal_volume     68
_journal_issue      8
_journal_page_first     m1032
_journal_page_last     m1032
_journal_paper_category     QM
_journal_paper_doi     10.1107/S1600536812029984
_journal_coeditor_code     HY2566
_publ_contact_author_name     'Rafizadeh, Masoud'
_publ_contact_author_address
;
Department of Chemistry
Share-Ray Branch
Islamic Azad University
Tehran
Iran
;
_publ_contact_author_email     'm_rafizadeh83@yahoo.com'
_publ_contact_author_fax     '0098 021 55277888'
_publ_contact_author_phone     '0098 021 55277850'
_publ_section_title
;
Tris(ethylenediamine-\k^2^<i>N</i>,<i>N</i>')nickel(II) bis(dimethyl phosphate)
;
loop_
    _publ_author_name
    _publ_author_address
    'Rafizadeh, Masoud'
;      Department of Chemistry
       Share-Ray Branch
       Islamic Azad University
       Tehran
       Iran
;
    'Saadati Moshtaghin, Hamid Reza'
;      Department of Chemistry
       Share-Ray Branch
       Islamic Azad University
       Tehran
       Iran
;
    'Amani, Vahid'
;      Department of Chemistry
       Share-Ray Branch
       Islamic Azad University
       Tehran
       Iran
;
