# Supplementary material for: Tris(ethyl­enediamine-κ2 N,N′)nickel(II) bis­(dimethyl phosphate)
Source: Acta Crystallogr Sect E Struct Rep Online. 2012 Jul 7;68(Pt 8):m1032. doi: 10.1107/S1600536812029984 (PMC3414105; doi:10.1107/S1600536812029984)
Supplement: Supplementary file 2 [file e-68-m1032-Isup2.hkl]

# 
# h,k,l, Fc-squared, Fo-squared, sigma(Fo-squared) and status flag 
# 
data_I
_shelx_title ' KHC116/90.2.6/RAFIZADEH/MOALEM' 
_shelx_refln_list_code          4 
_shelx_F_calc_maximum      183.42 
_exptl_crystal_F_000      1620.00 
_reflns_d_resolution_high  0.7296 
 
loop_ 
 _symmetry_equiv_pos_as_xyz 
 'x, y, z' 
 '-x+1/2, y+1/2, -z+1/2' 
 '-x, -y, -z' 
 'x-1/2, -y-1/2, z-1/2' 
 
_cell_length_a     9.2553 
_cell_length_b    12.4913 
_cell_length_c    18.1900 
_cell_angle_alpha  90.000 
_cell_angle_beta   90.156 
_cell_angle_gamma  90.000 
 
_shelx_F_squared_multiplier     1.000 
 
loop_ 
 _refln_index_h 
 _refln_index_k 
 _refln_index_l 
 _refln_F_squared_calc 
 _refln_F_squared_meas 
 _refln_F_squared_sigma 
 _refln_observed_status 
   4   0   0    16053.96    14950.60     69.88 o 
   6   0   0     5091.48     4436.82     34.51 o 
   8   0   0     5233.53     5411.75     39.64 o 
  10   0   0     4887.13     4756.56     38.98 o 
  12   0   0     2172.56     2124.21     35.98 o 
   1   1   0      351.15      387.95     28.90 o 
   2   1   0     1103.06     1008.17     22.69 o 
   3   1   0       13.39       41.32      9.88 o 
   4   1   0     1829.86     1833.25     30.05 o 
   5   1   0        3.86       43.52     13.39 o 
   6   1   0       40.60       64.08     13.19 o 
   7   1   0     3042.64     2922.47     26.86 o 
   8   1   0     2200.12     2216.01     21.25 o 
   9   1   0     1387.01     1411.22     19.27 o 
  10   1   0      171.50      178.60     23.52 o 
  11   1   0     1045.87     1081.80     20.84 o 
  12   1   0      371.56      361.42     20.47 o 
   1   2   0    32226.86    29659.98    910.14 o 
   3   2   0     2254.11     2072.83     22.65 o 
   4   2   0     5634.98     5355.10    174.94 o 
   5   2   0     5116.57     4713.73     26.47 o 
   6   2   0     3174.38     3061.00     32.20 o 
   7   2   0     4661.18     4695.63     88.78 o 
   8   2   0      887.72      895.59     18.48 o 
   9   2   0     1050.71     1050.40     44.95 o 
  10   2   0     1790.74     1863.04     21.28 o 
  11   2   0       58.60       67.97     18.38 o 
  12   2   0     1524.88     1522.55     23.75 o 
   1   3   0      769.15      681.79     18.74 o 
   2   3   0     8544.97     9195.15    193.21 o 
   3   3   0        0.03       13.28     13.22 o 
   4   3   0     2935.22     2941.78     23.96 o 
   5   3   0       24.42       50.22     14.96 o 
   6   3   0     2669.38     2526.56     55.23 o 
   7   3   0      222.51      207.22     21.73 o 
   8   3   0       68.57       65.37     14.65 o 
   9   3   0      398.27      420.98     31.14 o 
  10   3   0     1126.04     1090.20     67.87 o 
  11   3   0       52.51       51.18     18.20 o 
  12   3   0      366.34      361.75     20.95 o 
   0   4   0     4582.57     4449.38     37.25 o 
   1   4   0     7884.39     7167.74     32.90 o 
   2   4   0     4394.68     4356.16     41.45 o 
   3   4   0     7838.44     7720.79    226.86 o 
   4   4   0     1702.22     1762.13     25.53 o 
   5   4   0    13185.47    13099.21    333.21 o 
   6   4   0     1185.20     1196.25     30.63 o 
   7   4   0      869.06      928.32     17.33 o 
   8   4   0      116.74       89.16     21.53 o 
   9   4   0      869.48      916.01     18.29 o 
  10   4   0      107.69      106.50     21.48 o 
  11   4   0      368.61      393.09     32.12 o 
  12   4   0       42.11       36.95     20.47 o 
   1   5   0      680.71      663.67     18.01 o 
   2   5   0     2966.77     2968.41     80.69 o 
   3   5   0      343.00      333.32     33.57 o 
   4   5   0      504.52      572.77     15.00 o 
   5   5   0      680.43      692.58     15.91 o 
   6   5   0       36.23       35.22     11.62 o 
   7   5   0       19.56       36.66     14.13 o 
   8   5   0        2.71       15.01     15.11 o 
   9   5   0      532.60      463.37     24.70 o 
  10   5   0       91.24      122.67     17.35 o 
  11   5   0      404.34      408.80     31.46 o 
  12   5   0       48.34       36.40     21.59 o 
   0   6   0     3319.45     2888.76     26.65 o 
   1   6   0     4080.02     3830.11     29.98 o 
   2   6   0     3185.12     3064.16     40.47 o 
   3   6   0     1446.01     1392.68     69.81 o 
   4   6   0     5947.75     6023.14    280.11 o 
   5   6   0       36.65       41.16     11.21 o 
   6   6   0      375.18      418.68     40.13 o 
   7   6   0        1.99       22.37     14.30 o 
   8   6   0      504.87      510.43     16.78 o 
   9   6   0      435.35      415.19     14.54 o 
  10   6   0      176.06      170.19     18.20 o 
  11   6   0      978.59     1043.60     64.32 o 
   1   7   0        0.21        8.00     10.87 o 
   2   7   0      538.42      598.59     21.07 o 
   3   7   0       20.35       44.85     10.76 o 
   4   7   0     1767.63     1622.91     15.95 o 
   5   7   0       32.16       37.01     12.10 o 
   6   7   0      465.90      469.07     25.74 o 
   7   7   0     1296.81     1264.12     16.06 o 
   8   7   0      216.73      233.18     13.56 o 
   9   7   0       55.67       61.96     13.78 o 
  10   7   0      355.90      386.67     26.46 o 
  11   7   0      279.04      296.59     23.05 o 
   0   8   0      664.60      689.12     21.76 o 
   1   8   0    21153.29    19749.77    595.83 o 
   2   8   0     1324.12     1353.12     23.62 o 
   3   8   0     9844.95     9464.41     42.28 o 
   4   8   0      739.16      684.22     13.07 o 
   5   8   0     7237.28     7341.94    152.56 o 
   6   8   0      575.25      523.39     17.76 o 
   7   8   0     1461.74     1469.33     95.21 o 
   8   8   0      579.25      558.59     39.15 o 
   9   8   0     3150.20     3189.20     41.43 o 
  10   8   0       33.62       58.78     17.95 o 
  11   8   0      486.48      492.80     30.89 o 
   1   9   0      808.81      731.42     13.36 o 
   2   9   0       80.42       63.13     13.52 o 
   3   9   0      346.90      333.08     15.37 o 
   4   9   0        5.77       26.46     14.52 o 
   5   9   0      366.51      369.42     15.04 o 
   6   9   0      795.25      822.99     22.56 o 
   7   9   0      193.26      230.17     23.00 o 
   8   9   0      520.68      513.50     22.77 o 
   9   9   0      871.90      930.57     21.09 o 
  10   9   0      116.32      129.15     19.55 o 
   0  10   0    17177.77    16042.90     48.41 o 
   1  10   0     2524.02     2283.01     15.56 o 
   2  10   0     8668.40     8099.54     36.83 o 
   3  10   0     5844.77     5489.02    154.71 o 
   4  10   0     3443.35     3416.29     30.24 o 
   5  10   0     1237.63     1454.18     24.92 o 
   6  10   0     1723.72     1596.03     43.06 o 
   7  10   0     1417.27     1403.96     51.63 o 
   8  10   0     2091.03     2063.10     37.37 o 
   9  10   0      515.07      553.84     26.16 o 
  10  10   0      926.72      830.65     26.49 o 
   1  11   0       62.86       56.40     11.56 o 
   2  11   0      148.24      181.82     14.39 o 
   3  11   0      434.19      386.68     19.75 o 
   4  11   0      192.73      203.34     18.99 o 
   5  11   0      517.01      534.42     17.55 o 
   6  11   0      399.18      401.19     17.58 o 
   7  11   0     1423.57     1450.79     22.18 o 
   8  11   0      268.83      319.21     26.52 o 
   9  11   0      851.19      852.00     29.72 o 
   0  12   0      896.39      884.59     22.97 o 
   1  12   0      977.75      947.63     16.31 o 
   2  12   0     3539.53     3647.05    123.31 o 
   3  12   0      641.33      639.02     59.49 o 
   4  12   0     5203.81     4853.31     61.48 o 
   5  12   0       71.92      118.38     41.01 o 
   6  12   0     2624.05     2724.86     31.28 o 
   7  12   0     1256.02     1400.19     29.85 o 
   8  12   0      918.81      924.62     28.41 o 
   9  12   0       41.28        8.87     29.10 o 
   1  13   0        5.63       -5.86     12.92 o 
   2  13   0        0.50       15.46     24.76 o 
   3  13   0        2.00       21.35     12.79 o 
   4  13   0       40.88       26.71     36.99 o 
   5  13   0        5.48       55.75     38.07 o 
   6  13   0      149.97      153.37     15.09 o 
   7  13   0      227.37      265.96     19.23 o 
   8  13   0      132.97      167.61     31.59 o 
   0  14   0       74.62       47.43     22.28 o 
   1  14   0      539.76      575.53     19.26 o 
   2  14   0        1.59       19.48     30.60 o 
   3  14   0     1887.33     2011.72     72.39 o 
   4  14   0      240.49      285.98     17.36 o 
   5  14   0     1931.38     2008.56     25.51 o 
   6  14   0      286.87      300.46     16.07 o 
   7  14   0      775.42      747.53     90.66 o 
   1  15   0       67.81       43.66     13.90 o 
   2  15   0      141.38      176.80     14.81 o 
   3  15   0      106.74      117.10     15.09 o 
   4  15   0       18.96       32.81     14.98 o 
   5  15   0        8.62       31.69     19.28 o 
   6  15   0      136.69      137.03     16.80 o 
   0  16   0      253.19      220.01     27.63 o 
   1  16   0        7.67       31.54     19.80 o 
   2  16   0      430.40      492.98     19.51 o 
   3  16   0       95.11      160.28     46.62 o 
   4  16   0      613.18      669.14     20.94 o 
   1  17   0      102.65      120.34     20.23 o 
 -11   0   1        1.01       32.26     24.79 o 
  -9   0   1      223.58      212.50     22.57 o 
  -7   0   1      144.09       67.72     19.87 o 
  -5   0   1     1019.81      893.79     22.48 o 
  -3   0   1     1746.36     1883.82     31.45 o 
   3   0   1     1222.60     1400.19     32.43 o 
   5   0   1     4762.29     5121.77     43.78 o 
   7   0   1      391.54      439.07     26.39 o 
   9   0   1      487.91      507.41     23.72 o 
  11   0   1     1372.57     1264.19     30.50 o 
 -12   1   1      801.08      821.62     38.33 o 
 -11   1   1     1251.79     1291.39     21.07 o 
 -10   1   1     2748.99     2751.51     23.15 o 
  -9   1   1     1329.92     1300.58     18.86 o 
  -8   1   1     4543.96     4270.85     61.13 o 
  -7   1   1     4687.51     4709.84     43.53 o 
  -6   1   1     1769.68     1741.87     24.96 o 
  -5   1   1        9.86       33.43     12.68 o 
  -4   1   1      323.44      404.68     21.34 o 
  -3   1   1      453.90      468.74     16.52 o 
  -2   1   1      363.47      435.93     16.21 o 
  -1   1   1    10504.49    10680.62     98.24 o 
   1   1   1     5759.59     5406.27     77.05 o 
   2   1   1     2159.94     2176.87     43.98 o 
   3   1   1      969.61     1071.36     28.84 o 
   4   1   1      483.15      547.60     23.75 o 
   5   1   1      965.75      992.37     17.83 o 
   6   1   1        2.97       25.14     13.12 o 
   7   1   1      347.59      374.51     13.26 o 
   8   1   1     1148.66     1202.09     18.69 o 
   9   1   1        0.16       27.17     15.38 o 
  10   1   1      250.58      260.53     17.14 o 
  11   1   1      801.61      802.23     20.61 o 
  12   1   1      639.13      650.66     21.72 o 
 -12   2   1      370.21      342.71     20.81 o 
 -11   2   1      258.71      252.51     18.73 o 
 -10   2   1      480.36      513.41     13.50 o 
  -9   2   1      433.55      435.74     14.47 o 
  -8   2   1      555.13      565.05     21.95 o 
  -7   2   1     1688.73     1671.91     18.83 o 
  -6   2   1        0.33       16.12     18.89 o 
  -5   2   1       77.78       72.76      9.62 o 
  -4   2   1       78.22      147.58     12.46 o 
  -3   2   1       19.99       41.44     13.66 o 
  -2   2   1    10253.68    10809.30    524.59 o 
  -1   2   1     4220.09     4345.38     34.11 o 
   0   2   1     1215.19     1097.37     22.66 o 
   1   2   1     5436.00     5129.77     83.17 o 
   2   2   1     5925.70     5676.65     54.94 o 
   3   2   1      140.46      145.43     14.75 o 
   4   2   1     5801.34     6073.76     47.76 o 
   5   2   1     3876.84     4095.95     38.33 o 
   6   2   1      717.02      705.01     22.80 o 
   7   2   1      505.02      578.97     16.19 o 
   8   2   1      127.49      172.51     15.40 o 
   9   2   1      652.32      695.39     17.50 o 
  10   2   1     1588.92     1548.55     21.27 o 
  11   2   1      606.51      607.37     22.12 o 
  12   2   1      344.58      335.36     21.00 o 
 -12   3   1       15.51       12.74     19.76 o 
 -11   3   1     3337.72     3375.59     58.88 o 
 -10   3   1      146.54      153.78     18.43 o 
  -9   3   1     2916.14     2994.96     79.19 o 
  -8   3   1     2799.34     2741.08     50.43 o 
  -7   3   1     8797.38     8590.26     45.02 o 
  -6   3   1     1882.68     1962.97     19.23 o 
  -5   3   1    15842.66    15716.13     42.20 o 
  -4   3   1      534.39      562.85     15.07 o 
  -3   3   1     8370.65     8548.11     35.56 o 
  -2   3   1     1874.53     2183.47     47.43 o 
  -1   3   1     6340.88     6240.24     49.05 o 
   0   3   1    22873.11    20686.21    141.86 o 
   1   3   1      353.02      420.54     25.12 o 
   2   3   1    14795.80    14241.30    292.61 o 
   3   3   1     6026.46     6087.11    169.64 o 
   4   3   1     3519.06     3432.66    196.22 o 
   5   3   1     1422.96     1452.54     24.71 o 
   6   3   1    15496.27    15713.17    633.77 o 
   7   3   1      520.29      487.90     17.39 o 
   8   3   1     1217.64     1270.62     18.63 o 
   9   3   1        4.31       21.69     15.67 o 
  10   3   1       52.99       73.68     16.74 o 
  11   3   1       48.25       51.51     18.46 o 
  12   3   1        0.13       -0.07     21.84 o 
 -12   4   1      598.39      589.05     79.48 o 
 -11   4   1      134.57      139.07     28.19 o 
 -10   4   1     1027.92     1015.13     16.79 o 
  -9   4   1      542.27      545.08     24.43 o 
  -8   4   1      271.84      267.99     22.15 o 
  -7   4   1      135.62      161.38     14.87 o 
  -6   4   1      336.50      318.37     14.91 o 
  -5   4   1     3174.26     3348.09     72.14 o 
  -4   4   1      743.09      690.60     13.39 o 
  -3   4   1      730.35      836.21     30.76 o 
  -2   4   1       16.41       12.72     13.55 o 
  -1   4   1     5165.55     5216.97     32.21 o 
   0   4   1     2311.51     2317.01     31.68 o 
   1   4   1     1027.77     1208.14     22.64 o 
   2   4   1       39.66       35.64     13.52 o 
   3   4   1     1888.19     2065.09     78.77 o 
   4   4   1      108.07       83.58     12.87 o 
   5   4   1      307.93      305.68     17.08 o 
   6   4   1     5324.87     5379.46    230.14 o 
   7   4   1      931.82      856.36     36.85 o 
   8   4   1      775.05      746.73     24.83 o 
   9   4   1       30.51       17.27     15.93 o 
  10   4   1      761.58      733.14     18.95 o 
  11   4   1      148.12      152.81     20.53 o 
  12   4   1       74.37       73.76     31.79 o 
 -12   5   1     2378.47     2375.94     25.79 o 
 -11   5   1       31.88       45.85     25.62 o 
 -10   5   1     4511.79     4458.95    235.19 o 
  -9   5   1      822.15      731.63     25.28 o 
  -8   5   1     4521.18     4455.51    212.37 o 
  -7   5   1      511.38      475.30     45.12 o 
  -6   5   1    23124.44    23226.48    576.93 o 
  -5   5   1     3285.13     3306.70     61.75 o 
  -4   5   1     8904.79     8535.19    205.03 o 
  -3   5   1     8723.89     8869.77    184.94 o 
  -2   5   1     7521.28     6942.77     39.70 o 
  -1   5   1      995.59      946.24     16.75 o 
   0   5   1     3871.64     3551.42     33.57 o 
   1   5   1      173.61      175.89     11.66 o 
   2   5   1    26857.91    24842.24    201.44 o 
   3   5   1      779.88      737.18     27.11 o 
   4   5   1    12429.27    12413.31    373.80 o 
   5   5   1     3545.69     3505.65    215.03 o 
   6   5   1     4231.96     4244.18    186.03 o 
   7   5   1       11.83       24.21     14.60 o 
   8   5   1     2676.83     2567.92     58.46 o 
   9   5   1      491.40      490.97     24.66 o 
  10   5   1      115.10      134.86     17.53 o 
  11   5   1       15.18       19.49     18.02 o 
  12   5   1        1.35       31.42     20.45 o 
 -11   6   1      472.19      478.55     20.28 o 
 -10   6   1       93.04       93.04     17.98 o 
  -9   6   1      132.52      151.96     16.63 o 
  -8   6   1      307.39      320.55     16.32 o 
  -7   6   1     3018.23     3071.50     20.04 o 
  -6   6   1      173.59      174.86     12.05 o 
  -5   6   1      493.23      507.81     33.32 o 
  -4   6   1     1498.05     1635.10     44.01 o 
  -3   6   1     5148.60     5647.48     24.79 o 
  -2   6   1      926.01      903.80     25.12 o 
  -1   6   1       11.08       27.21     18.95 o 
   0   6   1     2333.61     2377.97     20.75 o 
   1   6   1     2389.98     2552.43    108.14 o 
   2   6   1      958.77      858.20     18.04 o 
   3   6   1      823.05      774.43     15.19 o 
   4   6   1       26.13       34.05     21.82 o 
   5   6   1      417.18      425.62     15.17 o 
   6   6   1       43.82       57.27     11.79 o 
   7   6   1       77.26       85.32     14.65 o 
   8   6   1      174.24      149.01     15.80 o 
   9   6   1     1111.27     1145.26     19.38 o 
  10   6   1      291.53      243.59     26.10 o 
  11   6   1      113.69       82.80     19.48 o 
 -11   7   1      728.05      777.98     91.80 o 
 -10   7   1     2119.45     2071.82     31.97 o 
  -9   7   1      800.85      864.67     61.17 o 
  -8   7   1     6314.71     6334.27    114.08 o 
  -7   7   1      896.71      946.63     31.61 o 
  -6   7   1     5298.26     5299.44    104.36 o 
  -5   7   1     2163.19     2178.83     17.62 o 
  -4   7   1     3219.43     3136.56    162.80 o 
  -3   7   1      941.02      914.78     13.90 o 
  -2   7   1      969.90      738.56     12.06 o 
  -1   7   1       76.19       76.08     19.31 o 
   0   7   1     2414.43     2269.34     33.85 o 
   1   7   1    10035.38     9512.69    243.59 o 
   2   7   1     1003.79      922.30     22.35 o 
   3   7   1      309.24      302.77     19.90 o 
   4   7   1     6258.79     5954.55     99.89 o 
   5   7   1       10.92       30.50     11.60 o 
   6   7   1     1170.71     1203.12     37.61 o 
   7   7   1      202.46      209.77     26.65 o 
   8   7   1        9.54       52.14     19.17 o 
   9   7   1       25.55       47.78     17.29 o 
  10   7   1      141.97      167.94     25.80 o 
  11   7   1        9.72       14.93     19.83 o 
 -11   8   1       79.61      109.12     28.77 o 
 -10   8   1       21.91       43.12     21.34 o 
  -9   8   1      368.60      346.26     18.34 o 
  -8   8   1        2.79        7.96     16.22 o 
  -7   8   1     2235.01     2190.80     61.71 o 
  -6   8   1       28.63       33.06     14.11 o 
  -5   8   1      712.04      715.45     60.48 o 
  -4   8   1      423.99      428.39     12.92 o 
  -3   8   1      349.56      327.96     38.69 o 
  -2   8   1       34.25       36.31     18.82 o 
  -1   8   1       10.85       34.77     10.95 o 
   0   8   1     2123.12     2151.29     73.06 o 
   1   8   1       82.46       92.57     13.45 o 
   2   8   1     2980.29     2750.73     35.72 o 
   3   8   1      402.98      435.02     19.93 o 
   4   8   1     1559.94     1539.20     25.09 o 
   5   8   1      272.39      265.50     16.74 o 
   6   8   1       35.48       40.00     11.87 o 
   7   8   1      352.02      398.84     45.17 o 
   8   8   1     1016.32      996.24     74.49 o 
   9   8   1        4.77       14.33     14.16 o 
  10   8   1      140.77      149.00     24.34 o 
  11   8   1      127.34      150.91     29.26 o 
 -10   9   1        1.97       26.06     19.15 o 
  -9   9   1     1080.33     1104.68     89.57 o 
  -8   9   1      534.78      526.96     19.30 o 
  -7   9   1     1888.12     1966.65     19.90 o 
  -6   9   1        0.82        1.07     14.70 o 
  -5   9   1      984.87      945.37     34.96 o 
  -4   9   1       28.27       46.66     11.15 o 
  -3   9   1     3344.20     3196.94     28.38 o 
  -2   9   1        0.56      -13.57     19.21 o 
  -1   9   1     9221.75     8626.95    101.23 o 
   0   9   1      312.39      287.57     14.63 o 
   1   9   1     2683.23     2445.82     16.42 o 
   2   9   1      325.82      335.01     17.01 o 
   3   9   1      437.57      461.56     15.05 o 
   4   9   1        7.48       31.45     20.55 o 
   5   9   1       19.42       40.97     20.23 o 
   6   9   1      111.11       97.68     14.78 o 
   7   9   1        3.44       47.48     12.68 o 
   8   9   1      103.49       96.74     13.86 o 
   9   9   1       11.36       14.38     14.31 o 
  10   9   1      103.54      129.59     15.95 o 
 -10  10   1      436.09      485.67     89.39 o 
  -9  10   1       28.96       51.49     18.50 o 
  -8  10   1        6.88       17.82     20.85 o 
  -7  10   1        0.40       21.37     13.72 o 
  -6  10   1       51.04       88.07     15.34 o 
  -5  10   1       68.42       88.06     12.01 o 
  -4  10   1     1330.30     1325.09     24.37 o 
  -3  10   1      431.40      446.41     21.01 o 
  -2  10   1     1841.84     1766.66    102.34 o 
  -1  10   1       68.86       81.88      9.91 o 
   0  10   1      806.76      854.59     47.78 o 
   1  10   1     1107.04     1064.16     14.15 o 
   2  10   1     1176.56     1185.15     46.39 o 
   3  10   1      711.97      658.31     13.32 o 
   4  10   1      834.74      781.91     12.45 o 
   5  10   1     1021.38     1064.41     24.70 o 
   6  10   1     1480.64     1572.34     26.65 o 
   7  10   1      645.54      622.67     19.12 o 
   8  10   1      374.40      396.43     19.02 o 
   9  10   1      155.63      157.57     26.69 o 
  10  10   1      475.13      497.00     30.21 o 
  -9  11   1       77.51       88.57     19.42 o 
  -8  11   1     1287.53     1349.68     54.43 o 
  -7  11   1      125.19      166.57     17.24 o 
  -6  11   1     1484.92     1486.35     26.52 o 
  -5  11   1      644.59      568.22     17.22 o 
  -4  11   1     1186.44     1266.93     19.90 o 
  -3  11   1       10.31       26.34     34.82 o 
  -2  11   1     2332.03     2217.81     39.59 o 
  -1  11   1        1.23        9.12     11.42 o 
   0  11   1      105.74       79.45     11.60 o 
   1  11   1      988.48      892.46     12.55 o 
   2  11   1       91.79       94.10     21.09 o 
   3  11   1      242.35      293.64     15.51 o 
   4  11   1       51.74       80.66     14.88 o 
   5  11   1     1007.45      939.87     26.95 o 
   6  11   1        6.29       44.40     22.93 o 
   7  11   1      796.74      802.38     26.59 o 
   8  11   1      258.30      310.60     26.65 o 
   9  11   1        5.59      -11.71     27.37 o 
  -9  12   1       51.67       34.65     20.23 o 
  -8  12   1       36.11       54.61     27.53 o 
  -7  12   1      124.65      142.30     25.41 o 
  -6  12   1      200.72      223.46     17.29 o 
  -5  12   1      221.67      318.43     24.14 o 
  -4  12   1      225.83      228.83     13.25 o 
  -3  12   1     1381.81     1397.70     15.51 o 
  -2  12   1       38.31       54.55     10.32 o 
  -1  12   1      819.81      817.55     30.86 o 
   0  12   1       18.13       22.10     10.18 o 
   1  12   1      917.00      859.31     21.89 o 
   2  12   1       20.80       42.42     14.78 o 
   3  12   1     2000.36     1932.95     79.32 o 
   4  12   1       16.90       22.26     13.13 o 
   5  12   1     1986.98     1967.60     18.20 o 
   6  12   1        5.19       21.71     13.75 o 
   7  12   1     1941.24     1964.44     28.54 o 
   8  12   1      115.07      162.67     38.69 o 
   9  12   1      513.68      475.61     21.34 o 
  -8  13   1        3.90       -4.70     28.74 o 
  -7  13   1     1495.25     1488.34     23.85 o 
  -6  13   1       87.88      109.80     14.93 o 
  -5  13   1     1970.98     2125.64     48.57 o 
  -4  13   1     1387.52     1441.94     19.17 o 
  -3  13   1     3886.30     3999.50    230.82 o 
  -2  13   1      276.65      319.18     36.77 o 
  -1  13   1     2188.53     2120.67    104.57 o 
   0  13   1        1.85       36.13     12.30 o 
   1  13   1     1001.09      955.46     14.74 o 
   2  13   1      471.44      493.73     16.81 o 
   3  13   1     3364.24     3440.98     52.20 o 
   4  13   1       82.67      102.03     15.90 o 
   5  13   1      988.91      986.75     16.78 o 
   6  13   1      860.33      911.46     42.67 o 
   7  13   1      226.91      251.27     27.13 o 
   8  13   1       69.86       94.30     20.12 o 
  -7  14   1      258.36      223.68     28.37 o 
  -6  14   1        2.51       25.17     15.48 o 
  -5  14   1     2727.11     2842.47    226.38 o 
  -4  14   1       92.62      109.30     17.61 o 
  -3  14   1      676.51      667.75     15.52 o 
  -2  14   1      180.24      200.62     30.18 o 
  -1  14   1     1086.51     1082.51     48.59 o 
   0  14   1      374.01      372.42     56.34 o 
   1  14   1      257.52      278.44     16.98 o 
   2  14   1       58.52       80.90     32.67 o 
   3  14   1      198.49      184.29     14.55 o 
   4  14   1      448.26      515.59     18.20 o 
   5  14   1      522.79      566.39     39.16 o 
   6  14   1      799.16      804.61     20.54 o 
   7  14   1      562.87      592.73     20.89 o 
  -6  15   1      126.09      142.89     16.63 o 
  -5  15   1     1209.35     1155.46     57.53 o 
  -4  15   1     1374.92     1435.25    126.56 o 
  -3  15   1     1567.77     1559.21     50.01 o 
  -2  15   1      489.14      430.53     24.81 o 
  -1  15   1     1109.74     1083.78     16.44 o 
   0  15   1      119.05      117.41     17.30 o 
   1  15   1      681.79      750.32     18.86 o 
   2  15   1      864.34      960.49     72.80 o 
   3  15   1      170.11      180.26     23.64 o 
   4  15   1      580.93      598.24     33.18 o 
   5  15   1      132.04      126.57     16.83 o 
   6  15   1      147.86      161.45     16.93 o 
  -4  16   1       20.49       29.36     16.29 o 
  -3  16   1      435.58      449.64     27.29 o 
  -2  16   1      188.97      196.14     22.33 o 
  -1  16   1       74.58      107.22     31.33 o 
   0  16   1      488.54      506.40     19.44 o 
   1  16   1      324.98      326.09     32.59 o 
   2  16   1      425.05      483.31     19.77 o 
   3  16   1      379.86      435.07     37.08 o 
   4  16   1       79.71       80.10     16.27 o 
  -1  17   1       77.98       60.71     16.52 o 
   0  17   1      763.25      744.35     68.62 o 
   1  17   1       21.69       21.00     46.73 o 
 -12   0   2     1336.58     1385.80     32.33 o 
 -10   0   2      258.68      305.31     24.30 o 
  -8   0   2     1505.09     1601.08     22.09 o 
  -6   0   2     1605.32     1627.21     22.09 o 
  -4   0   2     4955.22     5388.03     40.42 o 
  -2   0   2     2587.09     2688.06     35.30 o 
   2   0   2     1418.32     1505.20     56.57 o 
   4   0   2    15406.39    16508.79     89.84 o 
   6   0   2      218.77      289.23     21.53 o 
   8   0   2       85.23       86.09     25.77 o 
  10   0   2      198.36      206.04     24.56 o 
  12   0   2      111.86      126.35     27.96 o 
 -12   1   2        8.09       13.21     19.54 o 
 -11   1   2       24.48       45.10     14.63 o 
 -10   1   2       36.38       46.35     16.03 o 
  -9   1   2       66.20       66.85     15.53 o 
  -8   1   2       63.73       67.24     20.99 o 
  -7   1   2      128.01      154.68     14.26 o 
  -6   1   2     1038.42     1082.48     15.17 o 
  -5   1   2       71.72      135.16     20.89 o 
  -4   1   2     1706.03     1867.48     24.70 o 
  -3   1   2     3204.08     3163.51     31.14 o 
  -2   1   2     7467.31     7568.67    103.95 o 
  -1   1   2     1766.92     2196.88     27.69 o 
   0   1   2      710.31      694.05     22.64 o 
   1   1   2     1643.06     1871.55     48.54 o 
   2   1   2     3592.24     3425.56     60.22 o 
   3   1   2     9100.60     9547.30     76.57 o 
   4   1   2     3222.82     3342.01     42.31 o 
   5   1   2     1550.50     1550.23     21.99 o 
   6   1   2      127.24      112.76     14.34 o 
   7   1   2      472.90      500.65     17.18 o 
   8   1   2      319.30      311.44     15.78 o 
   9   1   2      363.22      403.73     24.17 o 
  10   1   2        4.03        0.68     16.41 o 
  11   1   2      137.18      129.92     20.21 o 
  12   1   2       44.70       56.21     19.49 o 
 -12   2   2      192.74      176.71     20.21 o 
 -11   2   2     2582.34     2690.09     52.00 o 
 -10   2   2      126.24      148.70     14.04 o 
  -9   2   2     1870.62     1984.77     44.55 o 
  -8   2   2      708.35      632.60     16.49 o 
  -7   2   2     1985.67     2032.27     21.92 o 
  -6   2   2     1722.40     1887.47     27.27 o 
  -5   2   2      381.53      372.83     14.99 o 
  -4   2   2     2595.77     3041.68     22.57 o 
  -3   2   2     4498.52     5191.34     29.19 o 
  -2   2   2     1222.46     1380.67     19.67 o 
  -1   2   2       93.86      113.81     16.53 o 
   0   2   2      320.98      326.68     15.21 o 
   1   2   2     4459.69     4028.29     50.60 o 
   2   2   2     1096.44     1014.23     29.88 o 
   3   2   2     2694.37     2672.21     38.14 o 
   4   2   2       27.47       41.95     19.54 o 
   5   2   2     4465.65     4496.00     41.82 o 
   6   2   2     5878.14     5819.37     45.02 o 
   7   2   2     1496.31     1474.44     40.31 o 
   8   2   2      357.53      355.71     16.10 o 
   9   2   2     1908.96     1840.50     21.48 o 
  10   2   2        5.41       18.65     18.27 o 
  11   2   2     2893.31     2918.58    120.62 o 
  12   2   2        2.59       -2.66     21.54 o 
 -12   3   2       54.27       37.38     19.69 o 
 -11   3   2      328.32      341.61     18.99 o 
 -10   3   2        4.93       24.61     16.91 o 
  -9   3   2       35.05       53.35     15.90 o 
  -8   3   2       19.53       34.17     12.55 o 
  -7   3   2     2067.63     2052.22     27.17 o 
  -6   3   2     3668.71     3869.04     45.98 o 
  -5   3   2     3548.48     3493.31     41.04 o 
  -4   3   2     1092.49     1208.66     24.61 o 
  -3   3   2     5485.95     5669.60    199.41 o 
  -2   3   2    13772.39    14684.30    333.39 o 
  -1   3   2     6197.51     6043.71     89.04 o 
   0   3   2     1808.66     1685.42     32.30 o 
   1   3   2     4069.77     3993.74    108.31 o 
   2   3   2      724.29      806.56     17.80 o 
   3   3   2     2521.20     2610.06    123.77 o 
   4   3   2     1399.69     1381.01     27.60 o 
   5   3   2      601.74      680.57     23.46 o 
   6   3   2      588.38      539.74     22.44 o 
   7   3   2      996.51     1009.41     25.02 o 
   8   3   2       50.14       48.78     16.47 o 
   9   3   2        9.99       26.58     15.75 o 
  10   3   2      220.14      236.53     26.64 o 
  11   3   2      220.76      219.99     32.41 o 
  12   3   2        0.43       35.91     22.05 o 
 -12   4   2      269.53      295.84     21.09 o 
 -11   4   2      849.91      955.88     66.60 o 
 -10   4   2      996.94      986.52     47.82 o 
  -9   4   2      200.99      198.65     16.15 o 
  -8   4   2      724.87      744.84     23.75 o 
  -7   4   2        8.81       21.95     10.22 o 
  -6   4   2     2506.14     2344.98    126.79 o 
  -5   4   2      670.66      636.25     49.24 o 
  -4   4   2       84.30      146.52     10.82 o 
  -3   4   2      158.01      159.85     13.33 o 
  -2   4   2     2272.31     2371.97     18.95 o 
  -1   4   2      760.32      822.07     26.96 o 
   0   4   2      425.64      409.78     13.63 o 
   1   4   2      146.73      113.87     14.37 o 
   2   4   2     1815.59     1663.98     24.96 o 
   3   4   2       83.44       48.21     13.31 o 
   4   4   2      654.01      679.40     32.56 o 
   5   4   2     9616.40     9386.76    307.65 o 
   6   4   2     1312.29     1271.21     47.68 o 
   7   4   2     1834.27     1799.17    122.17 o 
   8   4   2       55.64       60.12     21.47 o 
   9   4   2      626.37      622.22     24.19 o 
  10   4   2      957.64      960.70     32.56 o 
  11   4   2      508.81      524.82     50.16 o 
  12   4   2      137.53      170.64     24.73 o 
 -12   5   2        3.07       -6.28     20.56 o 
 -11   5   2      125.80      122.10     20.37 o 
 -10   5   2       78.21       73.86     17.44 o 
  -9   5   2      360.66      376.01     24.17 o 
  -8   5   2      116.13      142.28     15.44 o 
  -7   5   2     6009.91     5635.50     87.38 o 
  -6   5   2      102.59      155.21     23.65 o 
  -5   5   2    11681.56    11170.58    336.71 o 
  -4   5   2     2858.45     2933.66     47.76 o 
  -3   5   2     4307.87     4537.69     24.17 o 
  -2   5   2     5320.97     5459.72    204.90 o 
  -1   5   2     6078.90     5694.48    124.52 o 
   0   5   2     7480.43     7371.94     44.30 o 
   1   5   2      557.05      467.04     12.99 o 
   2   5   2     1496.08     1394.51     21.53 o 
   3   5   2     1595.45     1437.40     15.32 o 
   4   5   2     3887.10     3856.44    104.77 o 
   5   5   2     5555.13     5275.28    294.42 o 
   6   5   2      556.96      579.36     26.44 o 
   7   5   2     2877.36     2863.57    101.08 o 
   8   5   2     2144.61     2031.37     78.73 o 
   9   5   2      640.41      632.84     25.45 o 
  10   5   2       13.94       16.05     17.14 o 
  11   5   2      302.78      330.06     21.48 o 
  12   5   2       97.18      101.87     23.42 o 
 -11   6   2        5.32       17.71     13.69 o 
 -10   6   2     1030.80     1050.93     27.50 o 
  -9   6   2      115.10       98.27     13.36 o 
  -8   6   2     1961.94     2058.43     19.79 o 
  -7   6   2        0.49        7.37     14.50 o 
  -6   6   2     2564.23     2648.34     82.44 o 
  -5   6   2     3276.77     3213.38    119.97 o 
  -4   6   2       84.93       87.89     11.22 o 
  -3   6   2      106.67      172.76     13.48 o 
  -2   6   2        6.86       28.16     13.89 o 
  -1   6   2       72.10       91.86     13.80 o 
   0   6   2     1515.58     1491.04     25.22 o 
   1   6   2      638.47      761.89     13.93 o 
   2   6   2     3267.69     2964.11     37.19 o 
   3   6   2      129.25      137.47     13.80 o 
   4   6   2     1038.78      943.89     21.11 o 
   5   6   2      911.22      914.45     35.97 o 
   6   6   2     4243.99     4286.66    144.83 o 
   7   6   2       42.90       53.97     14.60 o 
   8   6   2     2259.60     2250.24     77.87 o 
   9   6   2        1.37        9.08     16.28 o 
  10   6   2     1876.75     1702.44     31.48 o 
  11   6   2       49.95       48.17     19.80 o 
 -11   7   2      553.19      573.37     20.88 o 
 -10   7   2      240.59      211.88     26.03 o 
  -9   7   2     1588.15     1447.65     58.69 o 
  -8   7   2       41.66       33.16     12.74 o 
  -7   7   2      456.62      401.64     57.07 o 
  -6   7   2      379.67      360.01     15.27 o 
  -5   7   2     1517.77     1435.69     58.26 o 
  -4   7   2      300.93      305.94     31.40 o 
  -3   7   2      463.50      453.01     14.17 o 
  -2   7   2       33.13       35.09     11.06 o 
  -1   7   2     6746.06     6658.09     38.33 o 
   0   7   2      288.90      268.52     20.13 o 
   1   7   2    14069.34    13155.03    680.72 o 
   2   7   2       51.48       76.36     16.64 o 
   3   7   2     4289.38     4031.62     29.43 o 
   4   7   2      702.83      658.03     17.55 o 
   5   7   2     2304.94     2249.91     85.49 o 
   6   7   2      267.82      258.97     17.26 o 
   7   7   2      992.64      916.06     65.51 o 
   8   7   2       27.08       26.08     15.76 o 
   9   7   2     1011.20      965.60     19.09 o 
  10   7   2       80.75       48.15     25.93 o 
  11   7   2        7.48       31.65     21.79 o 
 -11   8   2      699.02      727.78     31.19 o 
 -10   8   2      105.17      101.14     15.45 o 
  -9   8   2     1199.54     1238.63     40.84 o 
  -8   8   2     1030.37     1047.61     14.67 o 
  -7   8   2     2513.95     2449.12    140.15 o 
  -6   8   2       58.72       68.17     14.71 o 
  -5   8   2        3.87       21.24     15.41 o 
  -4   8   2       95.05       64.12     11.11 o 
  -3   8   2      449.02      457.75     39.31 o 
  -2   8   2      746.74      790.90     13.38 o 
  -1   8   2       16.58       44.56     18.99 o 
   0   8   2     1056.60     1087.06     17.60 o 
   1   8   2      179.21      145.78     13.49 o 
   2   8   2      875.38      846.82     61.05 o 
   3   8   2      222.20      216.91     14.08 o 
   4   8   2        4.02       15.99     19.48 o 
   5   8   2       38.21       65.41     14.81 o 
   6   8   2       17.39       38.48     15.28 o 
   7   8   2      421.15      452.14     27.09 o 
   8   8   2     1853.03     1899.53     90.05 o 
   9   8   2     1154.80     1177.75     61.15 o 
  10   8   2     1489.27     1362.11    108.31 o 
  11   8   2      344.08      376.50     30.86 o 
 -10   9   2      256.57      251.57     17.31 o 
  -9   9   2      223.08      236.70     19.28 o 
  -8   9   2        5.99       16.39     16.60 o 
  -7   9   2       26.26       40.39     15.50 o 
  -6   9   2      430.30      409.86     23.81 o 
  -5   9   2       28.71       47.98     14.75 o 
  -4   9   2      468.28      482.28     13.55 o 
  -3   9   2      566.94      582.48     12.80 o 
  -2   9   2      760.78      782.58     21.92 o 
  -1   9   2     4859.28     4965.31     32.88 o 
   0   9   2     4749.50     4299.92     20.03 o 
   1   9   2     4365.51     3873.93    128.81 o 
   2   9   2     3059.11     2795.88    114.86 o 
   3   9   2     3277.59     3025.96    246.84 o 
   4   9   2     1247.32     1165.71     39.85 o 
   5   9   2      446.49      460.99     21.60 o 
   6   9   2      379.22      367.56     17.19 o 
   7   9   2      274.59      338.13     23.33 o 
   8   9   2      107.12      115.68     17.26 o 
   9   9   2      473.21      526.76     27.57 o 
  10   9   2        2.06      -19.08     27.34 o 
 -10  10   2      617.18      636.43     21.44 o 
  -9  10   2      376.51      374.78     19.21 o 
  -8  10   2      457.69      396.05     18.23 o 
  -7  10   2       98.23       99.44     24.04 o 
  -6  10   2      275.68      281.50     13.45 o 
  -5  10   2        4.10       40.96     33.19 o 
  -4  10   2     1113.08      945.47     43.37 o 
  -3  10   2      300.00      328.02     15.33 o 
  -2  10   2      873.20      919.30     22.35 o 
  -1  10   2     2024.21     1959.94     16.17 o 
   0  10   2       62.63       60.33     11.30 o 
   1  10   2      646.78      604.20     14.95 o 
   2  10   2     3630.91     3280.31    180.78 o 
   3  10   2       92.09      137.25     20.58 o 
   4  10   2     1293.69     1196.87     46.65 o 
   5  10   2       11.55        5.22     14.68 o 
   6  10   2        5.29       34.19     21.95 o 
   7  10   2      339.44      373.85     24.86 o 
   8  10   2       12.81       13.18     24.43 o 
   9  10   2      235.15      264.21     26.72 o 
  10  10   2      169.70      139.82     21.47 o 
  -9  11   2      155.46      191.22     37.35 o 
  -8  11   2       86.07      116.90     14.73 o 
  -7  11   2       31.02       46.42     14.07 o 
  -6  11   2       25.43       34.83     16.17 o 
  -5  11   2       51.91       48.32     12.84 o 
  -4  11   2        1.03       19.41     21.14 o 
  -3  11   2      394.15      370.75     16.25 o 
  -2  11   2      319.21      349.49     18.09 o 
  -1  11   2      557.69      545.43     41.79 o 
   0  11   2     2143.71     1973.77     42.67 o 
   1  11   2     1247.33     1184.34     20.81 o 
   2  11   2      512.21      436.04     11.27 o 
   3  11   2       17.60       22.98     14.98 o 
   4  11   2      264.70      276.09     13.47 o 
   5  11   2       32.90       35.88     15.77 o 
   6  11   2      104.68      134.74     32.08 o 
   7  11   2      264.17      284.27     17.58 o 
   8  11   2      233.96      254.74     26.03 o 
   9  11   2      129.53      163.76     23.72 o 
  -8  12   2      140.44      163.15     27.50 o 
  -7  12   2        6.38       -6.26     18.46 o 
  -6  12   2       59.19       46.88     24.66 o 
  -5  12   2      132.67      126.35     23.42 o 
  -4  12   2      427.77      422.20     16.90 o 
  -3  12   2      407.10      480.72     13.66 o 
  -2  12   2      354.57      396.90     23.96 o 
  -1  12   2       17.98       33.58     23.42 o 
   0  12   2      564.02      543.84     15.57 o 
   1  12   2      893.05      844.05     51.46 o 
   2  12   2      604.86      573.12     46.34 o 
   3  12   2       10.47       11.27     23.78 o 
   4  12   2      662.96      671.16     40.65 o 
   5  12   2        1.31       17.07     13.04 o 
   6  12   2     1088.72     1036.23     21.50 o 
   7  12   2        0.70       49.21     17.77 o 
   8  12   2      378.76      376.25     14.70 o 
  -8  13   2       90.47       87.85     28.68 o 
  -7  13   2        2.39       18.27     26.23 o 
  -6  13   2       22.40       30.18     17.52 o 
  -5  13   2      621.84      608.25     19.87 o 
  -4  13   2     1173.27     1201.09     16.33 o 
  -3  13   2      110.92      133.53     20.98 o 
  -2  13   2     1969.62     1900.92     16.97 o 
  -1  13   2      466.88      501.83     34.79 o 
   0  13   2      214.92      223.86     15.44 o 
   1  13   2        5.13       27.75     10.32 o 
   2  13   2      652.55      687.76     37.32 o 
   3  13   2        6.48       20.43     13.40 o 
   4  13   2       26.56       63.89     14.37 o 
   5  13   2      599.90      626.66     23.78 o 
   6  13   2       36.20       48.41     14.61 o 
   7  13   2      186.62      162.01     16.10 o 
   8  13   2       27.76       26.85     16.69 o 
  -7  14   2      259.36      255.67     15.10 o 
  -6  14   2       62.37       68.56     17.55 o 
  -5  14   2      375.27      380.11     22.69 o 
  -4  14   2      301.99      317.15     42.44 o 
  -3  14   2      287.26      286.81     14.61 o 
  -2  14   2       31.92       35.97     11.75 o 
  -1  14   2      253.41      256.77     13.70 o 
   0  14   2       51.84       43.19     13.29 o 
   1  14   2       15.03       33.24     15.58 o 
   2  14   2        1.17       18.55     13.08 o 
   3  14   2       99.27      118.46     17.79 o 
   4  14   2        3.79        8.93     20.21 o 
   5  14   2      197.23      202.72     18.80 o 
   6  14   2       74.03       67.52     15.72 o 
   7  14   2     1267.38     1173.82     22.87 o 
  -6  15   2       99.60       68.08     20.49 o 
  -5  15   2       43.26       34.40     26.03 o 
  -4  15   2      865.70      793.28     40.58 o 
  -3  15   2      102.60       79.72     13.12 o 
  -2  15   2     1289.18     1395.24     46.44 o 
  -1  15   2        3.21       18.81     14.32 o 
   0  15   2     3477.75     3505.75     78.54 o 
   1  15   2        2.81       21.40     29.96 o 
   2  15   2     1315.66     1460.27    117.08 o 
   3  15   2       50.02       50.06     14.84 o 
   4  15   2      502.73      563.90     21.34 o 
   5  15   2        3.88        8.40     19.20 o 
  -4  16   2      386.18      430.71     23.59 o 
  -3  16   2      107.66      144.38     19.39 o 
  -2  16   2      107.96      125.66     13.77 o 
  -1  16   2      116.07      141.37     19.20 o 
   0  16   2       27.59       33.88     15.49 o 
   1  16   2       30.81       37.44     18.78 o 
   2  16   2       37.02       39.92     15.49 o 
   3  16   2       17.17        6.38     39.75 o 
   4  16   2      234.53      282.31     23.91 o 
   0  17   2      310.81      241.27     24.43 o 
 -11   0   3      784.57      767.22     27.89 o 
  -9   0   3       64.52       52.36     22.67 o 
  -7   0   3     7361.89     7220.44     40.42 o 
  -5   0   3    20197.05    21039.20     66.84 o 
  -3   0   3     6450.55     7661.79     48.61 o 
  -1   0   3    14190.79    14332.02     81.26 o 
   1   0   3    14318.26    14378.04    156.78 o 
   5   0   3     1807.58     2016.30     35.04 o 
   7   0   3        1.93       46.68     24.37 o 
   9   0   3        5.31       14.22     21.99 o 
  11   0   3      221.49      217.79     26.65 o 
 -12   1   3      439.50      460.97     22.54 o 
 -11   1   3       20.37       -3.67     17.87 o 
 -10   1   3      105.31      106.71     16.76 o 
  -9   1   3        0.03       11.50     15.58 o 
  -8   1   3       67.83       96.99     14.62 o 
  -7   1   3       52.12       75.07     13.47 o 
  -6   1   3      140.56      146.90     14.08 o 
  -5   1   3      258.74      299.57     11.94 o 
  -4   1   3      755.55      877.71     22.80 o 
  -3   1   3       15.23       84.70     11.62 o 
  -2   1   3     3831.50     4148.78     74.89 o 
  -1   1   3     8397.39     8854.83     44.89 o 
   0   1   3    12837.29    12728.50    179.20 o 
   1   1   3     7802.25     7633.14     74.18 o 
   2   1   3     8093.98     8272.41     68.80 o 
   3   1   3    14648.14    14596.34    638.96 o 
   4   1   3    18391.53    18152.70    100.41 o 
   5   1   3      789.93      854.67     18.58 o 
   6   1   3     2103.85     2240.42     75.19 o 
   7   1   3     1474.43     1545.27     20.83 o 
   8   1   3     2255.82     2308.45     69.94 o 
   9   1   3     1332.82     1293.83     24.96 o 
  10   1   3     1641.10     1615.40     24.14 o 
  11   1   3      496.45      517.17     24.09 o 
  12   1   3      159.28      149.07     24.80 o 
 -12   2   3      609.16      622.27     30.86 o 
 -11   2   3      522.88      488.89     14.49 o 
 -10   2   3        9.78       -5.53     13.88 o 
  -9   2   3      932.58      998.85     44.61 o 
  -8   2   3      103.69      120.10     11.09 o 
  -7   2   3     1253.89     1192.49     18.25 o 
  -6   2   3     2171.24     2019.86     27.44 o 
  -5   2   3     5443.49     5126.43     26.18 o 
  -4   2   3     5636.29     5532.87     25.62 o 
  -3   2   3     4594.91     4788.14     45.00 o 
  -2   2   3      311.72      305.76     13.52 o 
  -1   2   3    15048.31    14329.69     60.97 o 
   0   2   3     1992.11     1992.58     25.63 o 
   1   2   3     6824.84     6799.37     43.99 o 
   2   2   3     2219.99     1946.45     36.99 o 
   3   2   3     3930.96     3957.24     49.26 o 
   4   2   3      342.51      361.38     17.09 o 
   5   2   3       11.78       53.57     13.84 o 
   6   2   3     1254.89     1212.19     27.37 o 
   7   2   3      411.85      399.41     48.92 o 
   8   2   3     1874.96     1865.83     90.77 o 
   9   2   3       64.23       45.72     15.59 o 
  10   2   3      936.39      872.46     21.72 o 
  11   2   3       88.55      107.31     22.66 o 
  12   2   3      346.62      377.34     32.95 o 
 -12   3   3       73.77       65.57     20.21 o 
 -11   3   3       15.32       10.33     18.28 o 
 -10   3   3        2.76       41.25     16.81 o 
  -9   3   3      134.87      129.86     16.23 o 
  -8   3   3       16.18       26.90     15.18 o 
  -7   3   3        2.84       46.32     14.42 o 
  -6   3   3     1873.80     1980.23     29.93 o 
  -5   3   3     1372.16     1509.90     17.87 o 
  -4   3   3     1996.79     2135.52     64.32 o 
  -3   3   3    12788.61    13018.25    168.35 o 
  -2   3   3     2854.51     2749.95     59.14 o 
  -1   3   3    28498.22    26876.15    494.83 o 
   0   3   3     3611.88     3517.14     25.80 o 
   1   3   3      110.62      282.81     15.64 o 
   2   3   3     1034.24     1209.47     27.58 o 
   3   3   3     5634.37     5283.35     47.34 o 
   4   3   3      654.33      535.43     22.61 o 
   5   3   3    11605.65    10586.63     59.31 o 
   6   3   3     1001.26      734.85     24.17 o 
   7   3   3     5370.27     5211.35     42.18 o 
   8   3   3     1040.42      978.98     59.00 o 
   9   3   3     3253.13     3285.35    155.98 o 
  10   3   3       88.98       85.93     23.68 o 
  11   3   3     1827.57     1834.61     40.29 o 
  12   3   3      167.37      163.64     22.74 o 
 -12   4   3       48.38       62.90     16.28 o 
 -11   4   3       19.80       19.38     18.19 o 
 -10   4   3      227.62      232.40     17.73 o 
  -9   4   3      670.06      673.35     24.60 o 
  -8   4   3       65.59       74.22     20.65 o 
  -7   4   3      944.45      916.26     23.44 o 
  -6   4   3     1694.95     1645.82     49.15 o 
  -5   4   3      521.64      532.89     25.25 o 
  -4   4   3      869.12      839.47     17.27 o 
  -3   4   3     3108.23     3359.51     68.15 o 
  -2   4   3    12078.04    12270.65     52.47 o 
  -1   4   3    10415.42    10912.92    416.51 o 
   0   4   3      403.96      387.64     13.20 o 
   1   4   3     4342.03     4534.92     39.54 o 
   2   4   3      208.38      232.08     12.23 o 
   3   4   3     3732.78     4153.40     38.30 o 
   4   4   3        0.50       11.41     12.98 o 
   5   4   3     2018.72     1946.49     29.13 o 
   6   4   3     1007.79      975.25     24.73 o 
   7   4   3     2529.59     2297.93     30.96 o 
   8   4   3      265.13      251.32     22.90 o 
   9   4   3      586.19      554.53     18.73 o 
  10   4   3      694.70      778.15     42.60 o 
  11   4   3       60.61       61.16     20.57 o 
  12   4   3      324.31      286.00     35.75 o 
 -12   5   3        7.17       19.72     28.79 o 
 -11   5   3       13.06      -11.46     18.66 o 
 -10   5   3       46.99       65.99     17.51 o 
  -9   5   3        4.74       18.76     15.92 o 
  -8   5   3      859.24      931.81     13.58 o 
  -7   5   3      327.87      325.66     22.44 o 
  -6   5   3     3499.68     3589.05     93.84 o 
  -5   5   3     3120.25     3196.42    139.35 o 
  -4   5   3     5969.97     6380.77    294.60 o 
  -3   5   3      165.33      155.25     10.27 o 
  -2   5   3    29420.81    27866.61    411.40 o 
  -1   5   3     1339.00     1318.72     15.99 o 
   0   5   3     2372.75     2101.04     26.54 o 
   1   5   3      590.39      575.46     17.32 o 
   2   5   3      382.12      447.89     12.67 o 
   3   5   3       19.67       57.19     18.40 o 
   4   5   3     9351.78     8746.00    289.83 o 
   5   5   3       43.35       74.38     13.56 o 
   6   5   3    17530.50    16835.52    802.17 o 
   7   5   3      169.28      164.79     15.37 o 
   8   5   3     4593.49     4208.66     37.71 o 
   9   5   3      305.32      328.35     24.34 o 
  10   5   3     1782.23     1774.24    126.82 o 
  11   5   3       12.60       24.17     18.68 o 
  12   5   3     1467.56     1561.68    148.68 o 
 -11   6   3        9.19       17.60     15.70 o 
 -10   6   3       14.34       53.34     24.40 o 
  -9   6   3      150.92      169.77     13.95 o 
  -8   6   3       95.43      113.64     31.86 o 
  -7   6   3       73.54       76.58     14.50 o 
  -6   6   3       14.05        8.56     11.65 o 
  -5   6   3      105.79      129.65     11.41 o 
  -4   6   3      228.50      260.19     13.76 o 
  -3   6   3     5339.41     5291.52     45.59 o 
  -2   6   3      127.11      165.79     17.80 o 
  -1   6   3     4201.06     3986.69     41.95 o 
   0   6   3       60.03       53.37     11.02 o 
   1   6   3      114.48      159.86     11.76 o 
   2   6   3       65.51      102.45     13.54 o 
   3   6   3     4779.41     4797.08    199.57 o 
   4   6   3      197.56      142.46     19.05 o 
   5   6   3     3358.23     3272.91    115.76 o 
   6   6   3      734.48      671.43     27.57 o 
   7   6   3     2291.80     2242.44    140.70 o 
   8   6   3     1715.81     1634.40     45.59 o 
   9   6   3      714.24      637.41     26.03 o 
  10   6   3      404.38      348.87     26.85 o 
  11   6   3      749.00      703.67     25.12 o 
 -11   7   3        1.96        7.40     15.81 o 
 -10   7   3       98.07      138.35     25.48 o 
  -9   7   3      247.21      220.28     33.05 o 
  -8   7   3        8.87       48.20     13.59 o 
  -7   7   3       20.70       70.80     15.13 o 
  -6   7   3     3079.35     3065.87     47.30 o 
  -5   7   3      617.18      769.04     53.99 o 
  -4   7   3     2937.07     2824.25    100.10 o 
  -3   7   3     1326.42     1359.13     37.32 o 
  -2   7   3      259.50      212.40     11.69 o 
  -1   7   3    10775.06    10764.45    100.10 o 
   0   7   3     7208.58     6681.09     36.02 o 
   1   7   3     1563.90     1512.63     15.63 o 
   2   7   3     2548.37     2510.73     19.58 o 
   3   7   3     5038.97     4561.16     33.44 o 
   4   7   3     2182.41     2068.76     27.70 o 
   5   7   3     9015.49     8895.05     45.02 o 
   6   7   3     1328.45     1259.23     20.58 o 
   7   7   3     3985.81     3722.02    113.89 o 
   8   7   3     3902.78     3694.28    191.77 o 
   9   7   3     1375.41     1349.99     37.24 o 
  10   7   3     1388.83     1372.10     31.48 o 
  11   7   3      916.00      990.35     32.39 o 
 -11   8   3      144.03      113.89     29.26 o 
 -10   8   3      398.26      384.56     30.13 o 
  -9   8   3       15.42       56.54     15.02 o 
  -8   8   3     1545.92     1555.30     17.47 o 
  -7   8   3      892.75      829.92     63.17 o 
  -6   8   3      274.63      318.86     12.45 o 
  -5   8   3      136.99      113.21     11.69 o 
  -4   8   3      476.62      478.75     32.72 o 
  -3   8   3      198.64      200.99     16.80 o 
  -2   8   3      724.84      732.02     15.18 o 
  -1   8   3      502.01      559.64     15.76 o 
   0   8   3     4325.54     3829.78     27.83 o 
   1   8   3     1002.55     1034.33     24.19 o 
   2   8   3     1016.68      847.73     17.93 o 
   3   8   3      261.63      248.82     14.07 o 
   4   8   3     1175.56     1018.41     16.34 o 
   5   8   3     1013.21     1120.39     24.21 o 
   6   8   3       91.59      127.20     21.99 o 
   7   8   3      161.75      154.66     22.84 o 
   8   8   3      308.40      343.38     18.24 o 
   9   8   3      232.46      230.61     25.64 o 
  10   8   3      322.96      314.91     26.88 o 
 -10   9   3      147.01      157.00     16.16 o 
  -9   9   3       91.18      104.37     17.90 o 
  -8   9   3      187.30      196.37     30.24 o 
  -7   9   3      507.91      542.46     35.97 o 
  -6   9   3      138.25      164.38     12.75 o 
  -5   9   3      756.12      826.25     17.65 o 
  -4   9   3       23.43       75.91     13.97 o 
  -3   9   3       38.02      100.45     26.70 o 
  -2   9   3       81.45      118.45     13.74 o 
  -1   9   3     2863.33     2866.96     24.30 o 
   0   9   3      403.08      371.55     43.27 o 
   1   9   3    17028.49    16149.53    400.20 o 
   2   9   3       40.85       42.19     10.00 o 
   3   9   3     6363.82     5976.06     30.55 o 
   4   9   3     1169.18     1180.26     27.53 o 
   5   9   3     1896.43     1854.56     67.74 o 
   6   9   3      549.81      650.33     23.42 o 
   7   9   3     1473.06     1551.62     28.02 o 
   8   9   3      980.70      996.55     21.56 o 
   9   9   3      966.27      987.97     29.20 o 
  10   9   3       18.79       10.50     28.09 o 
 -10  10   3     1506.99     1326.91    133.05 o 
  -9  10   3      103.73       99.22     15.23 o 
  -8  10   3     1604.75     1679.46    111.72 o 
  -7  10   3      764.16      728.54     20.47 o 
  -6  10   3     1095.52     1129.80     25.41 o 
  -5  10   3     1285.74     1282.46     67.33 o 
  -4  10   3      465.48      485.07     13.15 o 
  -3  10   3     1013.57      932.99     20.32 o 
  -2  10   3     2467.96     2364.06     26.59 o 
  -1  10   3      201.00      232.17     14.94 o 
   0  10   3      522.19      511.51     12.76 o 
   1  10   3      317.88      275.66     18.07 o 
   2  10   3     3452.26     3297.19     65.33 o 
   3  10   3       77.63       90.99     12.21 o 
   4  10   3     1497.74     1493.67     22.59 o 
   5  10   3        7.45       23.00     14.70 o 
   6  10   3       82.96       88.84     12.70 o 
   7  10   3      148.44      152.11     14.10 o 
   8  10   3       23.10       26.44     17.45 o 
   9  10   3       36.60       34.97     18.62 o 
  10  10   3        0.54       11.32     19.15 o 
  -9  11   3        2.30        1.02     19.83 o 
  -8  11   3       58.50       81.52     15.09 o 
  -7  11   3      118.69      128.57     17.33 o 
  -6  11   3      409.30      469.97     71.51 o 
  -5  11   3        0.57       -5.30     12.99 o 
  -4  11   3      120.67      140.45     13.08 o 
  -3  11   3      203.85      214.92     20.78 o 
  -2  11   3        5.15       26.49     20.19 o 
  -1  11   3       21.09       34.58     14.28 o 
   0  11   3      304.44      305.37     10.92 o 
   1  11   3      214.43      237.39     18.04 o 
   2  11   3     1996.31     1883.73    107.12 o 
   3  11   3      153.83      134.50     14.29 o 
   4  11   3     1221.56     1207.27     14.13 o 
   5  11   3       57.64       57.21     15.77 o 
   6  11   3     2441.50     2361.95    186.21 o 
   7  11   3       12.18       23.68     14.17 o 
   8  11   3     2041.76     2113.16     95.05 o 
   9  11   3        5.53       45.49     19.28 o 
  -8  12   3      535.00      633.65     20.17 o 
  -7  12   3      358.17      383.59     15.41 o 
  -6  12   3       62.20       93.91     31.12 o 
  -5  12   3     1236.07     1148.41     20.32 o 
  -4  12   3        0.93       64.17     15.53 o 
  -3  12   3     2251.40     2220.39     27.44 o 
  -2  12   3      542.63      520.14     34.34 o 
  -1  12   3     1935.38     1918.59     38.76 o 
   0  12   3       39.12       41.74     27.34 o 
   1  12   3      164.04      150.10     18.32 o 
   2  12   3       32.05       53.51     10.74 o 
   3  12   3      392.63      418.49     21.68 o 
   4  12   3      232.27      225.85     23.47 o 
   5  12   3       29.09       32.55     16.45 o 
   6  12   3      227.23      226.37     18.68 o 
   7  12   3      138.51      150.29     23.02 o 
   8  12   3      119.52      113.46     14.31 o 
  -8  13   3       16.78        6.72     19.80 o 
  -7  13   3      164.84      213.48     27.92 o 
  -6  13   3      123.99       56.11     26.16 o 
  -5  13   3      457.42      466.24     18.40 o 
  -4  13   3       16.83       53.53     16.51 o 
  -3  13   3     1500.19     1573.07     31.04 o 
  -2  13   3      125.97      123.15     12.90 o 
  -1  13   3     1145.79     1140.23     13.56 o 
   0  13   3       80.61      109.20     31.56 o 
   1  13   3     1418.29     1453.54     23.42 o 
   2  13   3       29.60       39.53     15.77 o 
   3  13   3     1827.35     1870.45     40.71 o 
   4  13   3      113.54      137.90     14.21 o 
   5  13   3      520.41      544.26     15.93 o 
   6  13   3       52.33       71.55     18.11 o 
   7  13   3     1928.25     1912.78     79.97 o 
   8  13   3        3.38       42.25     20.03 o 
  -7  14   3     1375.03     1447.75     32.43 o 
  -6  14   3       87.37      111.63     27.04 o 
  -5  14   3      274.96      328.41     15.94 o 
  -4  14   3      325.29      325.11     38.43 o 
  -3  14   3      342.61      374.58     18.19 o 
  -2  14   3       71.02       82.20     11.88 o 
  -1  14   3      249.51      267.97     13.45 o 
   0  14   3       98.70       93.60     25.59 o 
   1  14   3      542.00      572.53     28.25 o 
   2  14   3      476.79      496.21     46.36 o 
   3  14   3      712.22      776.93     19.93 o 
   4  14   3        1.53       14.39     17.83 o 
   5  14   3     1836.48     1789.69     75.72 o 
   6  14   3        8.80       14.14     28.71 o 
   7  14   3     1402.83     1492.83     37.73 o 
  -5  15   3      114.07      166.25     17.86 o 
  -4  15   3     1333.27     1291.07     40.26 o 
  -3  15   3      119.65      165.87     18.48 o 
  -2  15   3      429.17      440.52     13.37 o 
  -1  15   3      277.15      285.11     14.73 o 
   0  15   3      567.25      579.02     13.94 o 
   1  15   3      729.78      776.06     24.47 o 
   2  15   3     1056.68     1058.34     41.09 o 
   3  15   3      585.87      652.61     19.02 o 
   4  15   3     1226.78     1273.36     32.44 o 
   5  15   3      360.76      316.72     21.03 o 
  -4  16   3        3.20        4.08     30.39 o 
  -3  16   3        9.35       25.08     16.13 o 
  -2  16   3       15.59        8.58     15.98 o 
  -1  16   3       23.91        7.54     30.06 o 
   0  16   3      113.24      115.06     19.23 o 
   1  16   3       89.11      110.19     19.64 o 
   2  16   3      231.18      284.00     16.15 o 
   3  16   3      733.00      763.01     20.66 o 
   4  16   3       48.15       38.66     16.28 o 
 -12   0   4     3440.23     3653.88     37.68 o 
 -10   0   4     4398.09     4435.26     31.12 o 
  -8   0   4     9945.75    10291.82     45.21 o 
  -6   0   4     6657.37     6600.68     35.92 o 
  -4   0   4     1584.72     1620.29     25.67 o 
  -2   0   4     4099.02     4637.45     38.69 o 
   6   0   4     7275.97     7356.74     62.70 o 
   8   0   4     5979.99     6194.98     53.66 o 
  10   0   4     2344.42     2299.50     36.86 o 
  12   0   4      437.15      396.95     36.86 o 
 -12   1   4      367.89      367.98     19.96 o 
 -11   1   4      889.32      926.12     21.53 o 
 -10   1   4      101.24      121.50     16.59 o 
  -9   1   4      330.20      364.26     25.33 o 
  -8   1   4      641.96      698.72     13.95 o 
  -7   1   4     1181.34     1227.37     31.79 o 
  -6   1   4     1017.14     1142.26     29.91 o 
  -5   1   4     1127.00     1308.50     15.14 o 
  -4   1   4       28.09       85.08     18.56 o 
  -3   1   4     2202.05     2503.42     70.14 o 
  -2   1   4     1109.37     1147.45     19.03 o 
  -1   1   4     1759.40     1780.51     20.68 o 
   0   1   4     1929.06     2150.30     27.22 o 
   1   1   4      642.82      608.46     20.74 o 
   2   1   4      321.64      390.00     22.62 o 
   3   1   4        2.68       39.23     20.39 o 
   4   1   4     2804.38     2724.40     50.76 o 
   5   1   4       35.23       25.38     15.95 o 
   6   1   4       99.49      155.33     16.11 o 
   7   1   4     3350.50     3153.33    137.45 o 
   8   1   4     1886.60     1893.83     66.93 o 
   9   1   4     6167.89     5756.16    219.19 o 
  10   1   4      819.78      727.59     42.41 o 
  11   1   4     1186.56     1115.26     30.67 o 
  12   1   4      166.04      153.91     25.26 o 
 -12   2   4      847.68      870.35     21.48 o 
 -11   2   4     1604.75     1633.46     21.21 o 
 -10   2   4     1575.78     1641.93     20.16 o 
  -9   2   4     2402.96     2423.17     96.89 o 
  -8   2   4     1431.86     1438.79     27.47 o 
  -7   2   4     6143.14     6252.46     26.53 o 
  -6   2   4     3485.41     3907.52     32.43 o 
  -5   2   4     1988.77     1920.29     40.11 o 
  -4   2   4     1421.80     1495.13     48.07 o 
  -3   2   4     3072.88     3005.39     37.11 o 
  -2   2   4     7890.95     8055.23    116.14 o 
  -1   2   4    13627.99    14007.32    353.58 o 
   0   2   4     2171.43     2459.61     26.33 o 
   1   2   4     3869.89     3870.43     32.00 o 
   2   2   4     9593.46     9051.25     72.26 o 
   3   2   4     7631.38     7057.23    149.39 o 
   4   2   4     4910.25     4536.83    304.60 o 
   5   2   4     8998.88     8507.31    331.53 o 
   6   2   4     1421.41     1322.19     32.39 o 
   7   2   4     6388.87     6160.30    368.91 o 
   8   2   4      699.38      702.40     21.10 o 
   9   2   4     3521.08     3499.72    146.07 o 
  10   2   4      245.13      218.03     19.10 o 
  11   2   4       32.62       49.58     22.72 o 
  12   2   4     1048.02     1044.00     66.06 o 
 -12   3   4      867.64      864.54     84.95 o 
 -11   3   4        5.81       76.76     18.47 o 
 -10   3   4      598.08      634.16     15.41 o 
  -9   3   4      842.92      860.06     18.28 o 
  -8   3   4      281.82      290.74     15.37 o 
  -7   3   4       10.35       28.71     20.88 o 
  -6   3   4      138.33      190.64     14.07 o 
  -5   3   4     1645.20     1788.28     58.28 o 
  -4   3   4      214.64      228.36     11.92 o 
  -3   3   4      741.19      907.06     27.31 o 
  -2   3   4     1322.70     1485.23     18.68 o 
  -1   3   4      364.04      352.46     13.31 o 
   0   3   4      975.34     1096.26     18.95 o 
   1   3   4      698.86      732.67     15.73 o 
   2   3   4      257.89      253.18     20.39 o 
   3   3   4        1.63        5.45     19.31 o 
   4   3   4      513.39      386.35     22.38 o 
   5   3   4      666.78      732.58     25.12 o 
   6   3   4     1137.18     1201.75     76.60 o 
   7   3   4      461.17      380.48     27.01 o 
   8   3   4     2235.05     2178.04    191.53 o 
   9   3   4     1222.73     1257.85     77.45 o 
  10   3   4     2345.38     2201.95    132.04 o 
  11   3   4      236.73      232.38     21.20 o 
  12   3   4      534.31      473.99     27.68 o 
 -12   4   4       74.40      111.21     22.88 o 
 -11   4   4     1081.20     1058.20     57.64 o 
 -10   4   4       53.81       48.92     17.27 o 
  -9   4   4      626.23      639.62     41.30 o 
  -8   4   4      232.11      262.15     22.12 o 
  -7   4   4     1115.44     1130.16     26.98 o 
  -6   4   4        5.10       20.64     15.28 o 
  -5   4   4     4443.36     4404.84    159.93 o 
  -4   4   4     2859.35     2808.08     28.81 o 
  -3   4   4     9516.91     9490.10    175.04 o 
  -2   4   4    20408.47    21074.91    680.77 o 
  -1   4   4    14476.71    13972.49     57.33 o 
   0   4   4     2555.41     2467.97     47.34 o 
   1   4   4     2376.39     2262.66     21.79 o 
   2   4   4       88.66      220.86     10.57 o 
   3   4   4     5529.26     5085.19    193.68 o 
   5   4   4     5666.08     5174.75     42.64 o 
   6   4   4     1810.51     1734.93     29.33 o 
   7   4   4     1961.13     1983.04    127.65 o 
   8   4   4      428.25      421.35     27.79 o 
   9   4   4     1622.02     1505.01     85.50 o 
  10   4   4      611.61      575.83     21.58 o 
  11   4   4      704.16      708.66     63.08 o 
  12   4   4        4.01       14.39     20.78 o 
 -11   5   4      901.02      987.40     20.60 o 
 -10   5   4      169.76      162.66     17.46 o 
  -9   5   4      527.86      512.30     18.63 o 
  -8   5   4     1284.85     1222.95     15.80 o 
  -7   5   4      161.79      159.29     14.57 o 
  -6   5   4       27.96       14.77     11.80 o 
  -5   5   4       18.59        6.76     10.89 o 
  -4   5   4        6.74       24.25     10.87 o 
  -3   5   4     1029.87     1242.45     98.08 o 
  -2   5   4      681.56      765.79     16.02 o 
  -1   5   4        4.18       32.47     10.90 o 
   0   5   4      134.22      150.45     11.13 o 
   1   5   4     1777.36     1989.78     27.04 o 
   2   5   4      323.33      304.30     13.82 o 
   3   5   4      654.94      896.42     16.38 o 
   4   5   4      486.15      439.07     20.98 o 
   5   5   4      107.82       78.72     19.28 o 
   6   5   4       37.28       48.48     20.00 o 
   7   5   4      783.38      678.71     28.06 o 
   8   5   4       38.68       32.50     16.93 o 
   9   5   4     1819.55     1713.11     35.36 o 
  10   5   4        1.88        9.75     19.09 o 
  11   5   4      231.72      226.63     23.90 o 
 -11   6   4      413.59      385.84     20.12 o 
 -10   6   4      367.43      302.51     26.36 o 
  -9   6   4     1150.99     1069.66     21.30 o 
  -8   6   4      503.29      499.39     16.65 o 
  -7   6   4        3.78       14.94     10.47 o 
  -6   6   4     1285.81     1221.12     70.35 o 
  -5   6   4      413.48      439.10     41.71 o 
  -4   6   4     4736.59     4462.72     20.71 o 
  -3   6   4      518.66      514.95     22.59 o 
  -2   6   4     7931.38     8121.88    264.29 o 
  -1   6   4     3133.47     3065.41     61.88 o 
   0   6   4     1775.42     1526.95     66.60 o 
   1   6   4      483.00      431.73     20.03 o 
   2   6   4      886.95      744.10     14.32 o 
   3   6   4      702.16      777.77     23.15 o 
   4   6   4     4094.73     3682.15     63.63 o 
   5   6   4     2044.67     2134.82     28.64 o 
   6   6   4      309.57      345.96     22.35 o 
   7   6   4      404.85      337.45     23.13 o 
   8   6   4     1324.64     1293.94     28.19 o 
   9   6   4       14.31       16.90     23.19 o 
  10   6   4      314.24      321.62     18.94 o 
  11   6   4      554.70      567.14     30.18 o 
 -11   7   4      118.50       88.29     14.44 o 
 -10   7   4       74.05      106.25     25.51 o 
  -9   7   4       58.80       73.16     17.63 o 
  -8   7   4       70.40       85.79     15.88 o 
  -7   7   4     1420.75     1389.56     17.58 o 
  -6   7   4       82.42       78.24     18.61 o 
  -5   7   4        2.04       47.59     30.93 o 
  -4   7   4        8.03       50.68     25.56 o 
  -3   7   4     1218.67     1240.03     60.81 o 
  -2   7   4      187.89      164.11     11.59 o 
  -1   7   4      308.78      306.84     12.79 o 
   0   7   4      480.18      385.98     12.40 o 
   1   7   4      109.11       80.43     13.21 o 
   2   7   4      568.47      497.88     33.47 o 
   3   7   4      414.12      331.95     14.90 o 
   4   7   4      175.10      163.86     17.19 o 
   5   7   4     3259.97     3022.99    126.18 o 
   6   7   4      377.29      393.66     22.05 o 
   7   7   4      117.12      148.79     21.82 o 
   8   7   4     1575.43     1654.58     28.97 o 
  11   7   4      649.16      634.70     32.10 o 
 -11   8   4      702.01      595.39     23.00 o 
 -10   8   4       78.84      120.42     19.38 o 
  -9   8   4     3260.71     3164.95     63.78 o 
  -8   8   4       80.01      115.74     15.88 o 
  -7   8   4     3066.85     3009.67    101.81 o 
  -6   8   4      232.06      209.41     18.14 o 
  -5   8   4     3232.18     3447.51     20.44 o 
  -4   8   4      757.64      802.56     15.26 o 
  -3   8   4     3625.13     3706.73     58.85 o 
  -2   8   4     2887.37     3164.16     20.13 o 
  -1   8   4     2784.40     2691.04     24.43 o 
   0   8   4     1722.04     1537.53     20.39 o 
   1   8   4    12180.82    11292.67    291.19 o 
   2   8   4        3.59       32.77     16.60 o 
   3   8   4    10782.69     9806.57    246.27 o 
   4   8   4      421.61      430.27     15.09 o 
   5   8   4     6303.24     6098.67    341.17 o 
   6   8   4      699.21      653.14     26.93 o 
   7   8   4     1612.42     1660.75     28.15 o 
   8   8   4       32.98       35.20     23.13 o 
   9   8   4      655.71      761.90     27.89 o 
  11   8   4      153.05      185.88     30.08 o 
 -10   9   4      247.51      241.51     28.59 o 
  -9   9   4        0.61       17.59     18.21 o 
  -8   9   4      849.28      847.71     14.36 o 
  -7   9   4      307.43      372.25     16.63 o 
  -6   9   4      515.63      521.58     15.06 o 
  -5   9   4      350.61      309.49     21.06 o 
  -4   9   4       76.80      138.74     11.59 o 
  -3   9   4        1.80       13.72      9.51 o 
  -2   9   4      713.92      682.38     15.25 o 
  -1   9   4       11.62       43.88     19.15 o 
   0   9   4     1467.51     1401.95     19.57 o 
   1   9   4      420.39      402.30     27.79 o 
   2   9   4       40.85       44.83     14.11 o 
   3   9   4        1.49       11.23     17.13 o 
   4   9   4     1502.55     1417.14     67.04 o 
   5   9   4      186.84      142.24     15.19 o 
   6   9   4     1250.16     1240.73     69.68 o 
   7   9   4       74.30      111.01     13.59 o 
   8   9   4      357.16      327.30     17.87 o 
   9   9   4      565.53      586.22     25.84 o 
  10   9   4      312.49      279.52     21.42 o 
 -10  10   4     1862.09     1778.70     76.63 o 
  -9  10   4      297.36      297.97     34.89 o 
  -8  10   4     1494.52     1465.13     16.17 o 
  -7  10   4     1785.43     1882.64     64.48 o 
  -6  10   4     2447.50     2426.79     18.15 o 
  -5  10   4      944.69      870.13     82.71 o 
  -4  10   4     4685.18     4588.03    243.20 o 
  -3  10   4      570.88      585.20     12.86 o 
  -2  10   4     6906.79     6292.29     31.77 o 
  -1  10   4      652.14      704.97     16.83 o 
   0  10   4    16956.74    15973.60    554.93 o 
   1  10   4      619.43      545.58     38.17 o 
   2  10   4     8259.71     7601.99    282.09 o 
   3  10   4     3758.62     3718.63     63.22 o 
   4  10   4     2372.59     2412.41     26.20 o 
   5  10   4      185.40      190.43     36.62 o 
   6  10   4     1623.44     1639.77    109.12 o 
   7  10   4      205.20      196.41     17.30 o 
   8  10   4     2423.85     2455.66    169.23 o 
   9  10   4       32.43       46.25     18.77 o 
  10  10   4     1535.87     1504.43     99.76 o 
  -9  11   4      843.25      829.52     88.36 o 
  -8  11   4       52.46       44.99     15.10 o 
  -7  11   4      496.63      538.51     15.06 o 
  -6  11   4       32.19       59.03     26.28 o 
  -5  11   4      195.59      250.45     13.34 o 
  -4  11   4       69.74       72.04     12.23 o 
  -3  11   4      107.29      146.83     20.55 o 
  -2  11   4      211.07      207.58     15.33 o 
  -1  11   4        1.07       10.87     14.18 o 
   0  11   4      179.65      173.75     21.69 o 
   1  11   4      120.39      109.07     10.45 o 
   2  11   4        0.22       14.83     15.13 o 
   3  11   4       56.33       72.61     12.58 o 
   4  11   4      454.33      411.40     31.17 o 
   5  11   4     2020.61     2070.89    167.30 o 
   6  11   4     1452.81     1430.50     61.54 o 
   7  11   4     2032.72     2107.75     44.42 o 
   8  11   4       13.22       17.72     18.50 o 
   9  11   4      531.87      483.53     34.58 o 
  -8  12   4      588.31      633.88     17.14 o 
  -7  12   4      694.33      712.67     24.16 o 
  -6  12   4     2294.39     2193.07     23.37 o 
  -5  12   4      574.71      648.29     25.76 o 
  -4  12   4     6496.12     6423.47     36.44 o 
  -3  12   4      763.61      772.34     23.33 o 
  -2  12   4     8432.54     8178.43     34.97 o 
  -1  12   4      831.36      837.24     50.45 o 
   0  12   4     4760.57     4685.61    130.38 o 
   1  12   4     4062.24     3716.19     93.14 o 
   2  12   4     4170.65     3955.74     37.53 o 
   3  12   4      890.40      887.10     42.87 o 
   4  12   4     1609.90     1646.29    115.78 o 
   5  12   4      597.62      604.23     27.44 o 
   6  12   4     1472.46     1615.46     64.12 o 
   7  12   4     1519.98     1622.80     54.63 o 
   8  12   4     1226.02     1211.30     21.96 o 
  -8  13   4      107.97       65.34     21.20 o 
  -7  13   4      206.18      300.88     27.76 o 
  -6  13   4      146.65      145.76     26.03 o 
  -5  13   4        6.38      -12.07     24.89 o 
  -4  13   4      189.82      229.70     16.67 o 
  -3  13   4       20.19       58.98     22.41 o 
  -2  13   4       97.32      122.47     15.72 o 
  -1  13   4      136.02      138.03     13.04 o 
   0  13   4       48.68       44.81     19.43 o 
   1  13   4       73.06       73.17     13.18 o 
   2  13   4       43.00       45.43     12.97 o 
   3  13   4      526.41      514.65     21.43 o 
   4  13   4        3.60       11.17     16.73 o 
   5  13   4      464.02      538.03     41.40 o 
   6  13   4      114.63       73.93     15.26 o 
   7  13   4      504.12      507.40     20.50 o 
  -6  14   4      154.84      129.19     20.23 o 
  -5  14   4     2576.89     2785.64     32.69 o 
  -4  14   4      107.90      134.41     23.93 o 
  -3  14   4     1474.88     1547.22     22.69 o 
  -2  14   4      506.42      532.56     23.86 o 
  -1  14   4     2263.48     2231.53     20.31 o 
   0  14   4       76.89       88.60     21.38 o 
   1  14   4     2229.93     2178.22     87.93 o 
   2  14   4       76.66      117.27     14.35 o 
   3  14   4     1927.45     1907.71     99.99 o 
   4  14   4      185.58      189.45     17.98 o 
   5  14   4      868.69      857.18     17.08 o 
   6  14   4       29.54       59.55     19.49 o 
   7  14   4      173.66      185.92     29.98 o 
  -5  15   4      247.19      235.42     33.03 o 
  -4  15   4      248.36      295.49     19.48 o 
  -3  15   4       47.72       62.72     18.54 o 
  -2  15   4      388.10      384.71     31.20 o 
  -1  15   4        9.24       39.15     17.81 o 
   0  15   4       49.60       53.69     14.50 o 
   1  15   4      225.62      219.61     13.47 o 
   2  15   4      647.25      719.02     38.43 o 
   3  15   4        4.79        9.13     13.01 o 
   4  15   4      391.71      394.01     19.53 o 
   5  15   4        0.49      -10.67     16.29 o 
  -3  16   4        4.42       34.61     20.17 o 
  -2  16   4      144.31      179.03     39.26 o 
  -1  16   4       78.77      117.74     22.36 o 
   0  16   4      337.63      325.76     19.65 o 
   1  16   4        9.81       63.34     28.77 o 
   2  16   4      890.37      868.68     16.00 o 
   3  16   4       41.43       29.29     36.19 o 
 -11   0   5       20.59       40.09     25.74 o 
  -9   0   5       41.27       54.41     15.46 o 
  -7   0   5      663.26      668.66     22.84 o 
  -5   0   5      272.27      261.60     14.48 o 
  -3   0   5     3018.57     2994.75     31.48 o 
  -1   0   5     7569.57     8462.54     53.21 o 
   1   0   5     8807.78    10013.61     82.05 o 
   5   0   5      726.73      590.83     41.40 o 
   7   0   5      100.80      112.03     26.03 o 
   9   0   5      431.54      414.37     30.08 o 
  11   0   5        7.63       11.45     35.82 o 
 -12   1   5     1085.80     1053.83     42.78 o 
 -11   1   5      724.58      809.30     19.74 o 
 -10   1   5     1617.25     1702.38     20.36 o 
  -9   1   5     1312.42     1412.44     21.97 o 
  -8   1   5     6491.17     6467.08     95.05 o 
  -7   1   5     5645.93     5412.66    111.32 o 
  -6   1   5     2949.30     2710.43     52.24 o 
  -5   1   5      793.83      700.59     13.50 o 
  -4   1   5       62.76      260.46     14.61 o 
  -3   1   5     1932.48     1880.39     27.11 o 
  -2   1   5     7292.18     7964.70    210.04 o 
  -1   1   5     8842.75     9265.79    159.64 o 
   0   1   5     1657.18     1999.07     24.62 o 
   1   1   5      338.98      337.45     16.66 o 
   2   1   5     4754.00     4742.15    178.05 o 
   3   1   5     2101.54     2391.25     53.22 o 
   4   1   5     1193.16     1259.55     36.87 o 
   5   1   5       20.95       58.73     20.17 o 
   6   1   5      720.69      840.94     45.35 o 
   7   1   5      961.72      874.16     27.97 o 
   8   1   5      550.43      585.87     26.57 o 
   9   1   5      130.65      142.62     20.97 o 
  10   1   5      863.18      834.56     27.68 o 
  11   1   5      134.49      117.35     23.22 o 
  12   1   5      173.46      174.10     32.82 o 
 -12   2   5       71.69       45.06     16.54 o 
 -11   2   5        3.11       14.44     22.02 o 
 -10   2   5        0.50       16.55     17.03 o 
  -9   2   5        4.89       18.89     15.94 o 
  -8   2   5      314.56      333.16     15.43 o 
  -7   2   5     2002.05     2058.08     88.93 o 
  -6   2   5       66.00      111.08     20.26 o 
  -5   2   5      778.91      699.98     21.82 o 
  -4   2   5      180.97      220.92     15.56 o 
  -3   2   5        7.03       35.64      9.75 o 
  -2   2   5     1415.74     1507.91     39.59 o 
  -1   2   5     7663.45     8213.17    186.14 o 
   0   2   5     4571.18     5126.07     70.81 o 
   1   2   5     4050.91     4222.02    150.94 o 
   2   2   5     6503.67     6561.72     61.04 o 
   3   2   5      120.09       79.43     16.71 o 
   4   2   5     5228.74     5303.75    244.67 o 
   5   2   5      317.25      334.77     30.11 o 
   6   2   5      291.45      333.17     34.01 o 
   7   2   5      460.91      475.69     20.22 o 
   8   2   5      315.24      340.75     22.13 o 
   9   2   5      251.41      256.68     18.97 o 
  10   2   5      640.01      613.46     48.17 o 
  11   2   5       56.26       58.17     24.15 o 
  12   2   5        6.54       15.99     30.06 o 
 -12   3   5      102.38       98.15     19.91 o 
 -11   3   5     2345.41     2420.04     45.79 o 
 -10   3   5      191.90      216.40     14.29 o 
  -9   3   5     3285.62     3506.07    193.84 o 
  -8   3   5     1686.84     1719.96     16.61 o 
  -7   3   5     6175.58     5991.03     33.11 o 
  -6   3   5     2564.62     2818.04     37.66 o 
  -5   3   5     4988.85     4761.81    118.39 o 
  -4   3   5      332.19      345.22     20.83 o 
  -3   3   5    12246.75    12212.71    290.18 o 
  -2   3   5        2.94       14.33     11.13 o 
  -1   3   5    14134.24    14553.82    144.66 o 
   0   3   5      318.65      318.23     15.09 o 
   1   3   5      407.45      396.06     15.20 o 
   2   3   5       72.35       50.11     18.66 o 
   3   3   5     1064.21      977.79     29.88 o 
   4   3   5       28.12       10.02     13.02 o 
   5   3   5      434.27      373.95     26.55 o 
   6   3   5     5217.52     5077.11    414.09 o 
   7   3   5      227.91      208.13     21.69 o 
   8   3   5     2389.28     2339.55    111.90 o 
   9   3   5       17.94       48.17     19.79 o 
  10   3   5      220.39      256.50     22.19 o 
  11   3   5       16.49       25.48     22.98 o 
  12   3   5        6.39       21.79     41.14 o 
 -12   4   5       48.20       66.04     16.54 o 
 -11   4   5      365.14      409.93     34.07 o 
 -10   4   5      437.06      508.29     48.23 o 
  -9   4   5      272.85      276.02     13.89 o 
  -8   4   5        0.68        2.15     14.68 o 
  -7   4   5      141.68      129.42     10.45 o 
  -6   4   5     1578.16     1533.23     31.09 o 
  -5   4   5     2459.20     2313.94     57.89 o 
  -4   4   5      206.86      171.13     29.74 o 
  -3   4   5      403.50      600.49     14.19 o 
  -2   4   5     6978.93     7455.55    180.97 o 
  -1   4   5     1497.12     1615.36     71.90 o 
   0   4   5     8103.14     8245.08    170.65 o 
   1   4   5     3238.39     3403.90    129.67 o 
   2   4   5     2247.13     2120.04     30.37 o 
   3   4   5     1072.65     1191.37     26.33 o 
   4   4   5      812.15      725.17     23.98 o 
   5   4   5      812.60      877.19     28.48 o 
   6   4   5     1506.35     1513.10     28.94 o 
   7   4   5     1601.61     1588.67    103.17 o 
   8   4   5     1527.12     1336.41     29.07 o 
   9   4   5       85.59       63.18     17.99 o 
  10   4   5      158.12      136.06     21.73 o 
  11   4   5        3.27       26.75     32.23 o 
  12   4   5       86.22       79.93     36.60 o 
 -11   5   5       16.58       52.43     18.97 o 
 -10   5   5     4888.13     4831.24    189.05 o 
  -9   5   5        5.29      -22.51     22.51 o 
  -8   5   5     5350.15     5483.24    117.29 o 
  -7   5   5        7.74       22.98     19.12 o 
  -6   5   5     8085.55     7844.61    305.61 o 
  -5   5   5      120.09      190.71     39.86 o 
  -4   5   5     5629.27     5271.39     23.14 o 
  -3   5   5     4691.82     5301.97     87.00 o 
  -2   5   5    10771.93    10518.49     68.36 o 
  -1   5   5      750.44      766.82     15.81 o 
   0   5   5     3830.11     3582.64     97.08 o 
   1   5   5      488.31      492.17     11.68 o 
   2   5   5     9718.66     9460.42     35.26 o 
   3   5   5      349.23      372.81     14.82 o 
   4   5   5     5908.38     5568.24    126.36 o 
   5   5   5      228.79      216.97     19.70 o 
   7   5   5       35.75       38.49     20.85 o 
   8   5   5      375.91      452.12     28.35 o 
  10   5   5       61.57       72.98     25.48 o 
  11   5   5       18.45       27.08     33.60 o 
 -11   6   5      148.49      165.77     19.55 o 
 -10   6   5      319.32      340.35     25.97 o 
  -9   6   5      156.09      169.67     23.72 o 
  -8   6   5      634.93      623.60     16.97 o 
  -7   6   5      481.27      448.95     15.77 o 
  -6   6   5       15.69       53.94     13.82 o 
  -5   6   5      259.64      202.48     11.73 o 
  -4   6   5       13.14       38.11     13.29 o 
  -3   6   5       93.05      120.00     13.55 o 
  -2   6   5      110.15      133.78     11.44 o 
  -1   6   5     2373.37     2410.17     27.44 o 
   0   6   5      535.66      601.69     15.16 o 
   1   6   5     6371.39     6126.80     36.44 o 
   2   6   5        0.33        1.67     12.64 o 
   3   6   5     3419.16     3367.43    107.80 o 
   4   6   5     1512.50     1509.23     49.10 o 
   5   6   5      102.89      133.10     13.89 o 
   6   6   5      372.85      360.22     22.25 o 
   8   6   5       23.43       47.47     22.18 o 
   9   6   5      368.14      422.62     30.80 o 
  10   6   5      351.18      400.77     27.66 o 
  11   6   5      270.61      252.41     26.72 o 
 -11   7   5     1389.14     1463.15     57.01 o 
 -10   7   5      919.34      936.95     22.15 o 
  -9   7   5     2070.67     1972.94     96.53 o 
  -8   7   5     2646.25     2716.78     20.91 o 
  -7   7   5     3820.96     3816.08     20.23 o 
  -6   7   5     5468.11     5094.80    200.09 o 
  -5   7   5     3471.65     3426.00     55.67 o 
  -4   7   5     5624.19     5705.29    106.94 o 
  -3   7   5     1454.10     1515.05     36.49 o 
  -2   7   5      257.58      253.85     25.87 o 
  -1   7   5        4.32       40.73     10.69 o 
   0   7   5     1850.14     1639.19     14.76 o 
   1   7   5      931.53      856.73     17.62 o 
   2   7   5     5913.55     5640.17     24.91 o 
   3   7   5     2408.13     2134.85     73.60 o 
   4   7   5     1826.46     1775.58     21.37 o 
   5   7   5     1160.82     1037.64     32.00 o 
   6   7   5      732.45      751.89     71.10 o 
   7   7   5      107.98      144.74     15.63 o 
   8   7   5      402.10      388.11     24.14 o 
   9   7   5       49.16       56.98     21.50 o 
  10   7   5      160.84      186.27     26.69 o 
  11   7   5        1.59       32.26     25.21 o 
 -10   8   5        1.54       -4.37     13.30 o 
  -9   8   5       11.38       24.47     14.32 o 
  -8   8   5       10.69       15.99     13.26 o 
  -7   8   5      361.98      310.99     13.44 o 
  -6   8   5      226.37      223.10     11.29 o 
  -5   8   5      164.88      187.83     15.25 o 
  -4   8   5      268.99      333.74     31.46 o 
  -3   8   5        0.35       35.32     13.51 o 
  -2   8   5       28.32       41.70      9.46 o 
  -1   8   5       17.31       29.33     11.08 o 
   0   8   5      107.31      103.64     13.93 o 
   1   8   5        1.17       -2.01     12.01 o 
   2   8   5     1898.49     1888.04     68.88 o 
   3   8   5     1597.98     1598.62     17.97 o 
   4   8   5     2474.35     2257.57    116.20 o 
   5   8   5     1437.00     1388.64     46.94 o 
   6   8   5      127.07      115.12     15.20 o 
   7   8   5      444.29      422.96     14.30 o 
   8   8   5      286.11      256.43     36.05 o 
   9   8   5        2.05       28.15     24.63 o 
  10   8   5       75.78       54.68     18.85 o 
 -10   9   5      635.99      606.24     52.38 o 
  -9   9   5     1025.40     1116.25     71.59 o 
  -8   9   5      586.49      627.60     75.37 o 
  -7   9   5     3559.58     3483.99     30.03 o 
  -6   9   5      432.91      465.32     30.50 o 
  -5   9   5     3413.54     3411.40    117.02 o 
  -4   9   5        3.60       20.64      9.63 o 
  -3   9   5     3042.42     2991.13     18.09 o 
  -2   9   5       13.31       37.74     13.70 o 
  -1   9   5     1298.88     1246.38     32.56 o 
   0   9   5       64.55       48.61     19.48 o 
   1   9   5     3093.23     2906.53     59.23 o 
   2   9   5      430.42      431.76     14.99 o 
   3   9   5     1743.43     1623.53     22.90 o 
   4   9   5       68.07       75.96     14.52 o 
   5   9   5        8.18       14.33     15.12 o 
   6   9   5        2.65       10.81     15.72 o 
   7   9   5      959.63      914.40     45.74 o 
   8   9   5      127.52      121.48     17.52 o 
   9   9   5        2.82       30.58     18.47 o 
  10   9   5        1.16        6.95     28.97 o 
  -9  10   5        2.50       36.24     19.00 o 
  -8  10   5       48.90       57.71     17.78 o 
  -7  10   5       11.63       39.15     13.51 o 
  -6  10   5      239.52      257.39     22.71 o 
  -5  10   5      406.32      370.34     11.80 o 
  -4  10   5      329.40      352.95     11.07 o 
  -3  10   5     2923.32     2699.87     84.61 o 
  -2  10   5      531.06      557.61     30.14 o 
  -1  10   5      299.80      295.53     20.75 o 
   0  10   5        5.97       15.14     19.44 o 
   1  10   5     1202.15     1176.06     16.93 o 
   2  10   5       85.43      112.91     16.18 o 
   3  10   5        6.26       26.71     11.67 o 
   4  10   5     2089.13     2071.89    117.80 o 
   5  10   5      531.05      459.88     28.66 o 
   6  10   5     1721.78     1682.21    106.33 o 
   7  10   5      328.95      370.55     18.90 o 
   8  10   5      319.35      329.18     30.31 o 
   9  10   5      108.20       97.79     19.24 o 
  -9  11   5        4.98        9.75     23.46 o 
  -8  11   5     1075.83     1099.68     40.48 o 
  -7  11   5      532.93      603.86     18.18 o 
  -6  11   5     1166.52     1173.04     18.54 o 
  -5  11   5       75.89       82.24     13.19 o 
  -4  11   5      768.95      701.34     12.87 o 
  -3  11   5       11.45       37.08     21.89 o 
  -2  11   5      792.59      706.21     22.25 o 
  -1  11   5       15.14       32.36     14.32 o 
   0  11   5      420.93      377.86     35.53 o 
   1  11   5      210.49      208.16     14.50 o 
   2  11   5      253.15      257.58     15.07 o 
   3  11   5      302.54      286.84     15.58 o 
   4  11   5      129.82      143.22     15.67 o 
   5  11   5       27.65       20.99     13.39 o 
   6  11   5      140.77      122.11     18.50 o 
   7  11   5      852.59      791.95     42.47 o 
   8  11   5      214.19      238.17     28.68 o 
   9  11   5       93.92       92.83     20.39 o 
  -8  12   5        3.33       28.82     26.38 o 
  -7  12   5      262.34      302.63     19.31 o 
  -6  12   5       94.34      109.26     14.79 o 
  -5  12   5     1541.88     1521.63     18.66 o 
  -4  12   5       75.59       59.68     16.10 o 
  -3  12   5     2262.89     2110.58     22.22 o 
  -2  12   5        2.35      -12.62     21.60 o 
  -1  12   5     5967.27     6040.89    107.90 o 
   0  12   5      178.91      209.84     29.69 o 
   1  12   5      970.77      968.74     38.01 o 
   2  12   5       54.82       82.51     16.36 o 
   3  12   5     1440.75     1407.37     14.60 o 
   4  12   5        5.28       24.04     12.64 o 
   5  12   5     1544.35     1597.51     80.72 o 
   6  12   5       12.74        6.79     14.29 o 
   7  12   5     2119.90     1966.53     24.11 o 
   8  12   5      215.46      249.98     20.18 o 
  -7  13   5      954.10      993.23     77.89 o 
  -6  13   5      330.54      350.75     47.24 o 
  -5  13   5     2782.32     3091.44     31.48 o 
  -4  13   5      118.00      130.72     17.29 o 
  -3  13   5     1465.59     1422.18     20.68 o 
  -2  13   5      324.65      298.07     13.49 o 
  -1  13   5      755.42      750.37     24.53 o 
   0  13   5        3.42       12.32     12.73 o 
   1  13   5      209.87      236.79     13.59 o 
   2  13   5        5.13       -4.56     13.91 o 
   3  13   5      581.57      614.52     18.25 o 
   4  13   5      328.78      354.83     14.67 o 
   5  13   5      838.96      873.03     25.20 o 
   6  13   5     1359.95     1295.48    114.36 o 
   7  13   5        4.51        2.17     19.36 o 
  -6  14   5       44.34       53.70     26.91 o 
  -5  14   5     1355.55     1589.92     30.18 o 
  -4  14   5      204.27      206.99     18.89 o 
  -3  14   5     1210.57     1249.74     80.15 o 
  -2  14   5       57.80       76.15     34.12 o 
  -1  14   5     1100.87     1123.28     16.18 o 
   0  14   5      542.06      527.12     38.77 o 
   1  14   5      454.99      470.37     18.01 o 
   2  14   5      170.21      201.41     20.03 o 
   3  14   5     1057.94     1048.66    115.34 o 
   4  14   5       75.38       61.01     12.94 o 
   5  14   5      648.01      699.58     19.98 o 
   6  14   5     1185.33     1170.16    106.56 o 
  -5  15   5     1416.88     1541.45     68.80 o 
  -4  15   5     1002.12     1041.73     60.42 o 
  -3  15   5      885.65      912.10     37.03 o 
  -2  15   5      456.24      515.39     15.81 o 
  -1  15   5      259.87      282.26     18.30 o 
   0  15   5      371.55      393.93     15.37 o 
   1  15   5      212.51      237.60     18.25 o 
   2  15   5     1731.47     1764.14     18.81 o 
   3  15   5      140.57      182.83     18.62 o 
   4  15   5     1275.02     1307.04     21.51 o 
   5  15   5       70.12       91.07     20.19 o 
  -3  16   5      119.00      117.06     14.47 o 
  -2  16   5       58.67       97.62     19.80 o 
  -1  16   5        3.86       23.17     15.42 o 
   0  16   5      135.33      144.38     19.37 o 
   1  16   5      142.70      158.90     24.34 o 
   2  16   5      631.70      687.74     20.45 o 
   3  16   5       58.32       83.96     18.95 o 
 -12   0   6      588.51      605.08     29.91 o 
 -10   0   6      492.72      526.53     25.35 o 
  -8   0   6     1603.28     1761.09     25.61 o 
  -6   0   6     1938.45     2111.82     25.74 o 
  -4   0   6     5393.77     6087.88     35.59 o 
  -2   0   6     3555.47     3916.20     32.56 o 
   0   0   6      165.49      180.14     21.01 o 
   8   0   6       10.93       34.29     37.39 o 
  10   0   6     1125.57      988.56     54.28 o 
 -12   1   6       10.88       32.85     22.35 o 
 -11   1   6      528.98      597.02     39.65 o 
 -10   1   6       24.86       41.93     13.75 o 
  -9   1   6       19.85       18.69     15.70 o 
  -8   1   6       25.37       37.36     10.46 o 
  -7   1   6     1924.56     1887.29     40.57 o 
  -6   1   6     1396.17     1439.40     55.67 o 
  -5   1   6     1062.06     1126.64     14.63 o 
  -4   1   6     1973.25     2212.62     27.40 o 
  -3   1   6      362.59      404.29     16.08 o 
  -2   1   6     2391.04     2395.44     19.99 o 
  -1   1   6     2608.41     2980.77     61.57 o 
   0   1   6     4281.83     4585.23     50.32 o 
   1   1   6     7148.47     7594.93    126.82 o 
   2   1   6      168.51      172.20     16.60 o 
   6   1   6       53.33       50.82     29.48 o 
   7   1   6      178.90      131.96     36.86 o 
   8   1   6        4.31       10.85     23.02 o 
   9   1   6      696.56      624.69     30.24 o 
  10   1   6        0.22        5.48     41.56 o 
 -12   2   6      130.90      168.80     20.51 o 
 -11   2   6      402.55      434.35     24.42 o 
 -10   2   6      307.21      340.54     17.84 o 
  -9   2   6     1725.93     1788.87     17.52 o 
  -8   2   6       68.93       90.97     15.07 o 
  -7   2   6     1459.61     1505.83     16.80 o 
  -6   2   6       40.63      135.35     19.51 o 
  -5   2   6      703.58      904.00     22.15 o 
  -4   2   6     2237.27     2512.65     36.90 o 
  -3   2   6      554.02      766.31     31.77 o 
  -2   2   6      125.20      153.23     12.14 o 
  -1   2   6     4339.01     4872.39     65.34 o 
   0   2   6     4737.63     5091.23    185.83 o 
   1   2   6      142.33      144.17     13.91 o 
   2   2   6     1142.75     1099.44     40.71 o 
   3   2   6    10430.36    10784.71    155.81 o 
   4   2   6       10.10       59.65     18.61 o 
   5   2   6     5639.66     5358.31     68.41 o 
   6   2   6      845.51      816.16     38.71 o 
   7   2   6     2102.35     2269.74     45.12 o 
   8   2   6      332.05      325.67     33.14 o 
   9   2   6     2060.16     2044.42     47.92 o 
  10   2   6      102.58      103.77     35.20 o 
  11   2   6     1285.93     1260.01     63.65 o 
 -12   3   6        2.59       33.47     20.32 o 
 -11   3   6      188.56      227.94     18.85 o 
 -10   3   6       18.32        7.40     13.89 o 
  -9   3   6        7.69       18.51     11.42 o 
  -8   3   6      371.16      407.82     37.78 o 
  -7   3   6       33.37       35.79     14.75 o 
  -6   3   6      629.61      659.46     16.90 o 
  -5   3   6      108.02       89.21      9.52 o 
  -4   3   6      678.30      599.45     15.13 o 
  -3   3   6       13.33       16.91     10.95 o 
  -2   3   6    16723.91    16652.84    235.89 o 
  -1   3   6      713.24      737.23     14.29 o 
   0   3   6     1926.39     1890.03     19.31 o 
   1   3   6     4111.96     4202.85    133.74 o 
   2   3   6      615.20      567.36     16.84 o 
   3   3   6     2057.63     2122.75     25.27 o 
   4   3   6       81.33      138.74     14.06 o 
   5   3   6       20.98       30.81     17.04 o 
   6   3   6      507.39      532.00     29.93 o 
   7   3   6        2.18        9.66     25.97 o 
   8   3   6        4.02        7.37     30.60 o 
   9   3   6      167.20      194.33     30.31 o 
  10   3   6        1.24        1.17     29.52 o 
  11   3   6       92.63      101.14     30.54 o 
 -11   4   6      812.30      830.23     69.91 o 
 -10   4   6      561.68      533.89     13.81 o 
  -9   4   6     1309.90     1338.59     18.94 o 
  -8   4   6     1829.24     1818.84     26.59 o 
  -7   4   6       76.23       78.56     14.58 o 
  -6   4   6     2261.20     2337.21     31.86 o 
  -5   4   6      629.04      629.67     23.59 o 
  -4   4   6       13.47       42.63     10.98 o 
  -3   4   6      617.53      605.33     11.96 o 
  -2   4   6      671.73     1000.46     53.71 o 
  -1   4   6     1136.14     1210.98     33.78 o 
   0   4   6       17.20       18.62     12.83 o 
   1   4   6       11.43       24.83     12.86 o 
   2   4   6     6911.50     6727.41     46.98 o 
   3   4   6       52.27       49.88     18.50 o 
   4   4   6     1511.32     1370.80     62.65 o 
   5   4   6     2321.30     2302.05     95.08 o 
   6   4   6      535.17      518.35     27.29 o 
   7   4   6     2062.20     2005.68    101.29 o 
   9   4   6      709.37      748.39     32.79 o 
  10   4   6      753.05      748.75     56.99 o 
  11   4   6      237.39      229.98     26.43 o 
 -11   5   6       67.26       91.23     17.36 o 
 -10   5   6       90.90      125.01     17.54 o 
  -9   5   6      275.25      264.73     17.39 o 
  -8   5   6       18.70       15.43     14.91 o 
  -7   5   6     2165.92     2166.17     18.87 o 
  -6   5   6        1.90        2.70     11.70 o 
  -5   5   6      959.46      916.60     57.55 o 
  -4   5   6      378.76      508.90     15.84 o 
  -3   5   6      458.65      421.90     11.13 o 
  -2   5   6     2481.79     2639.25     41.68 o 
  -1   5   6     8397.32     8323.60    157.76 o 
   0   5   6      953.45      886.06     20.76 o 
   1   5   6     6005.46     5592.32     49.85 o 
   2   5   6      396.35      496.38     20.94 o 
   3   5   6     4127.41     3524.01     25.25 o 
   4   5   6      272.08      319.93     20.65 o 
   5   5   6      249.78      222.03     20.85 o 
   6   5   6        1.05        8.72     14.90 o 
   7   5   6      144.86      166.86     16.80 o 
   8   5   6      387.72      375.85     35.87 o 
   9   5   6        2.76        0.46     20.61 o 
  10   5   6       15.45       27.31     21.65 o 
  11   5   6       88.05       79.76     24.44 o 
 -11   6   6        0.91       -5.42     19.77 o 
 -10   6   6      697.81      706.46     49.49 o 
  -9   6   6       40.67       73.66     23.68 o 
  -8   6   6     2806.73     2683.46     43.13 o 
  -7   6   6        8.59       35.40     12.24 o 
  -6   6   6     2253.73     2228.84     39.18 o 
  -5   6   6      157.55      146.93     15.68 o 
  -4   6   6     2431.65     2519.04    122.35 o 
  -3   6   6       68.88       75.66     11.08 o 
  -2   6   6      293.56      280.99     12.09 o 
  -1   6   6     1156.29     1280.85     16.44 o 
   0   6   6      725.52      714.68     14.87 o 
   1   6   6      186.68      228.32     13.51 o 
   2   6   6     1884.32     1931.88     19.27 o 
   3   6   6     1620.20     1551.98     36.28 o 
   4   6   6     1856.87     1824.45     33.72 o 
   5   6   6      222.85      227.64     20.75 o 
   6   6   6     1501.78     1306.63     26.55 o 
   7   6   6      816.59      813.54     54.89 o 
   8   6   6     2315.55     2308.03    210.37 o 
   9   6   6      181.19      152.31     24.53 o 
  10   6   6     2204.16     2244.34    164.14 o 
  11   6   6       25.81       42.31     24.97 o 
 -11   7   6     1626.23     1623.30    148.60 o 
 -10   7   6       79.42       76.79     26.88 o 
  -9   7   6     1338.04     1404.27     62.80 o 
  -8   7   6      175.99      187.77     16.24 o 
  -7   7   6     2418.13     2362.97     78.70 o 
  -6   7   6     1182.12     1085.33     31.24 o 
  -5   7   6     2552.59     2524.18     90.07 o 
  -4   7   6       34.43       22.17     16.28 o 
  -3   7   6     3726.01     3648.39     97.62 o 
  -2   7   6       60.87       72.80     11.12 o 
  -1   7   6     1208.94     1028.63     12.68 o 
   0   7   6     1834.38     1811.12     62.64 o 
   1   7   6     4887.62     4592.99     30.93 o 
   2   7   6     1838.93     1803.40     50.12 o 
   3   7   6     3510.80     3198.79     22.03 o 
   4   7   6      251.34      271.18     12.75 o 
   5   7   6      489.52      415.36     15.87 o 
   6   7   6        6.38       12.60     14.94 o 
   7   7   6     1670.65     1508.40     28.38 o 
   8   7   6        0.81       11.51     16.17 o 
   9   7   6       26.46       24.99     17.60 o 
  10   7   6      225.67      215.05     27.96 o 
  11   7   6      124.58      133.01     23.04 o 
 -10   8   6       25.16       -3.91     26.33 o 
  -9   8   6      251.13      248.71     15.71 o 
  -8   8   6      209.72      208.68     41.12 o 
  -7   8   6     1028.53     1019.01     15.58 o 
  -6   8   6        1.55        3.87     22.09 o 
  -5   8   6      150.02      143.57     14.76 o 
  -4   8   6      113.45      118.82     14.13 o 
  -3   8   6       80.23      142.46     14.04 o 
  -2   8   6      126.85      127.47      9.89 o 
  -1   8   6      171.53      183.72     11.60 o 
   0   8   6      880.69      856.21     12.49 o 
   1   8   6      528.24      510.28     15.53 o 
   2   8   6        1.84        6.56     14.09 o 
   3   8   6     1810.00     1632.33     23.41 o 
   4   8   6      182.20      178.24     12.39 o 
   5   8   6     2699.53     2461.37    139.12 o 
   6   8   6      129.73      109.39     15.41 o 
   7   8   6     1132.60     1103.41     34.37 o 
   8   8   6      505.08      444.19     25.84 o 
   9   8   6     1578.57     1398.27    162.54 o 
  10   8   6      833.92      835.24     22.41 o 
 -10   9   6      168.10      172.08     42.51 o 
  -9   9   6      548.01      506.72     23.80 o 
  -8   9   6       51.60       60.60     17.06 o 
  -7   9   6      382.37      388.13     30.68 o 
  -6   9   6     2740.16     2816.61    108.34 o 
  -5   9   6      729.67      773.30     26.91 o 
  -4   9   6     3280.75     3172.44    194.51 o 
  -3   9   6     1136.43     1090.93     37.96 o 
  -2   9   6      725.83      777.18     15.60 o 
  -1   9   6     1999.61     1906.29     52.18 o 
   0   9   6      256.08      286.52     19.90 o 
   1   9   6     1142.52     1081.32     14.34 o 
   2   9   6      736.62      725.59     39.28 o 
   3   9   6      389.03      381.53     11.15 o 
   4   9   6      993.50      960.16     85.10 o 
   5   9   6      951.63      919.29     31.40 o 
   6   9   6     1235.73     1230.55     64.61 o 
   7   9   6      384.24      368.00     23.08 o 
   8   9   6      265.50      272.12     18.06 o 
   9   9   6      726.19      635.29     29.52 o 
  10   9   6       93.81       80.57     21.15 o 
  -9  10   6      712.60      711.37     77.63 o 
  -8  10   6       66.81       55.95     17.87 o 
  -7  10   6       40.99       50.30     13.97 o 
  -6  10   6      322.17      325.90     18.82 o 
  -5  10   6        9.00        1.07     12.53 o 
  -4  10   6     1531.97     1394.40    101.21 o 
  -3  10   6       96.59       85.84     12.31 o 
  -2  10   6      980.07      935.08     23.90 o 
  -1  10   6      100.73       78.52     19.44 o 
   0  10   6      185.54      187.87     14.58 o 
   1  10   6       13.43       14.32     11.73 o 
   2  10   6     2094.57     2027.52     18.64 o 
   3  10   6       13.67       40.47     11.86 o 
   4  10   6     2818.47     2650.63     92.76 o 
   5  10   6       68.09       59.56     15.68 o 
   6  10   6      545.93      556.17     15.02 o 
   7  10   6      420.01      443.27     15.65 o 
   8  10   6       17.21       24.42     18.13 o 
   9  10   6     1240.61     1241.93     46.78 o 
  -9  11   6        3.86       35.30     16.25 o 
  -8  11   6      817.25      799.24     17.20 o 
  -7  11   6       79.98       99.09     31.74 o 
  -6  11   6      115.49      132.54     13.78 o 
  -5  11   6       36.60       19.84     21.30 o 
  -4  11   6      221.88      236.05     11.22 o 
  -3  11   6       94.07       79.31     17.18 o 
  -2  11   6      638.26      575.75     13.28 o 
  -1  11   6       16.09       22.90     14.55 o 
   0  11   6      604.80      587.27     13.87 o 
   1  11   6      133.16      128.56     12.12 o 
   2  11   6      337.43      321.35     12.81 o 
   3  11   6       47.41       36.80     12.40 o 
   4  11   6        8.09       -5.21     15.67 o 
   5  11   6        9.13       10.11     16.06 o 
   6  11   6      150.39      173.28     14.32 o 
   7  11   6        9.39       23.65     29.67 o 
   8  11   6      174.89      189.05     19.15 o 
   9  11   6      336.26      324.21     28.32 o 
  -8  12   6      144.61      219.84     19.79 o 
  -7  12   6        0.74        7.10     14.97 o 
  -6  12   6        3.25       34.29     30.80 o 
  -5  12   6      150.37      164.70     19.26 o 
  -4  12   6      149.62      149.10     19.79 o 
  -3  12   6       82.75       81.43     22.05 o 
  -2  12   6        4.71       40.06     14.81 o 
  -1  12   6      151.50      164.09     16.25 o 
   0  12   6      647.62      675.51     16.73 o 
   1  12   6      584.94      562.81     20.37 o 
   2  12   6        2.65       -0.15     12.72 o 
   3  12   6      178.98      171.13     22.61 o 
   4  12   6      122.64      119.33     16.40 o 
   5  12   6      449.86      476.99     13.02 o 
   6  12   6      824.64      845.37     39.03 o 
   7  12   6       43.27       59.32     20.31 o 
   8  12   6      490.21      534.42     25.18 o 
  -7  13   6        3.11       11.03     22.10 o 
  -6  13   6       98.18      105.25     13.32 o 
  -5  13   6       40.65       35.44     17.83 o 
  -4  13   6       98.58       97.44     17.09 o 
  -3  13   6       52.84       65.73     16.28 o 
  -2  13   6      480.58      465.82     17.52 o 
  -1  13   6      743.73      709.82     36.13 o 
   0  13   6      445.52      431.27     21.04 o 
   1  13   6       36.22       45.89     13.43 o 
   2  13   6       72.64       99.42     13.57 o 
   3  13   6       51.19       74.11     16.76 o 
   4  13   6       21.64       31.49     17.19 o 
   5  13   6        2.98        5.57     24.34 o 
   6  13   6       31.98       27.41     15.12 o 
   7  13   6       34.48       38.21     19.54 o 
  -6  14   6       38.22       81.23     28.38 o 
  -5  14   6      334.54      346.39     20.29 o 
  -4  14   6       66.30       60.87     18.20 o 
  -3  14   6      347.84      382.92     25.41 o 
  -2  14   6        0.13       37.47     13.69 o 
  -1  14   6      240.99      242.55     28.46 o 
   0  14   6       33.42       42.65     14.02 o 
   1  14   6       13.04       14.32     13.88 o 
   2  14   6       77.30       73.42     14.05 o 
   3  14   6       28.86       16.38     17.82 o 
   4  14   6       52.23       43.03     15.04 o 
   5  14   6      249.40      301.31     34.71 o 
   6  14   6      113.24      102.80     16.38 o 
  -5  15   6      522.02      537.59     22.22 o 
  -4  15   6      635.27      696.61     35.26 o 
  -3  15   6        3.53       -2.84     18.64 o 
  -2  15   6      688.15      640.05     14.71 o 
  -1  15   6      544.42      544.13     15.78 o 
   0  15   6      795.33      902.62     51.36 o 
   1  15   6      230.60      239.28     26.08 o 
   2  15   6      771.69      853.54     31.53 o 
   3  15   6      280.84      310.74     16.46 o 
   4  15   6      168.19      170.64     52.10 o 
   5  15   6      859.36      845.21     39.08 o 
  -3  16   6        0.07       -2.07     38.66 o 
  -2  16   6      162.45      183.97     16.79 o 
  -1  16   6        1.45       16.68     34.25 o 
   0  16   6      604.88      639.27     23.24 o 
   1  16   6        3.49       39.89     15.57 o 
   2  16   6       52.27       74.33     19.63 o 
   3  16   6        0.86       15.97     16.28 o 
 -11   0   7       20.54       84.82     25.58 o 
  -9   0   7       12.73       31.64     21.86 o 
  -7   0   7     1323.58     1400.81     25.18 o 
  -5   0   7     7069.70     7674.48     39.02 o 
  -3   0   7      820.89      851.51     18.50 o 
  -1   0   7    13144.33    14141.01     60.06 o 
   1   0   7      380.07      516.81     22.74 o 
 -12   1   7      508.94      446.87     21.17 o 
 -11   1   7       77.21       93.14     18.06 o 
 -10   1   7       19.59       42.15     11.92 o 
  -9   1   7      265.88      307.18     18.11 o 
  -8   1   7      196.78      240.53     12.54 o 
  -7   1   7      249.76      309.76     15.59 o 
  -6   1   7      508.04      558.44     14.98 o 
  -5   1   7     2015.63     2107.79     83.82 o 
  -4   1   7      829.41      981.74     16.01 o 
  -3   1   7     1282.30     1385.97     20.98 o 
  -2   1   7      238.52      247.83     19.80 o 
  -1   1   7       26.58       30.40     10.92 o 
   0   1   7     4611.79     5316.99    167.68 o 
   1   1   7      623.34      609.98     16.92 o 
   2   1   7     9226.07     9212.27     76.30 o 
   3   1   7     9675.11     9852.99    541.70 o 
 -12   2   7      862.47      896.74     32.49 o 
 -11   2   7      130.58      168.42     18.77 o 
 -10   2   7       42.59       71.49     17.00 o 
  -9   2   7      803.67      867.32     21.12 o 
  -8   2   7       89.27       95.59     11.31 o 
  -7   2   7      598.64      637.39     15.33 o 
  -6   2   7       63.51       80.07     11.50 o 
  -5   2   7      534.48      448.98     15.79 o 
  -4   2   7      660.34      596.91     18.81 o 
  -3   2   7      269.66      266.93     12.18 o 
  -2   2   7      817.69      846.02     14.08 o 
  -1   2   7      534.84      594.96     40.76 o 
   0   2   7     2845.39     3008.70     23.01 o 
   1   2   7      710.04      621.28     16.70 o 
   2   2   7     3203.88     3763.12    115.73 o 
   3   2   7      305.80      314.41     18.22 o 
   4   2   7        9.80       28.29     20.56 o 
   5   2   7      924.39      966.70     53.44 o 
 -11   3   7      137.28      165.12     19.14 o 
 -10   3   7       21.78       39.09     16.96 o 
  -9   3   7       46.77       72.78     16.65 o 
  -8   3   7       76.65      115.82     21.69 o 
  -7   3   7      278.74      325.70     16.12 o 
  -6   3   7     1458.43     1347.05     23.85 o 
  -5   3   7     2271.98     2313.03     17.38 o 
  -4   3   7     3007.38     3201.78     32.69 o 
  -3   3   7    10583.28    10907.85    170.93 o 
  -2   3   7      623.78      816.42     15.81 o 
  -1   3   7    15103.33    15592.40    126.40 o 
   0   3   7       63.81      106.64     13.39 o 
   1   3   7     2068.96     1940.10     21.23 o 
   2   3   7      399.39      363.23     15.35 o 
   3   3   7    11767.74    11077.52    193.81 o 
   4   3   7      178.30      193.30     16.11 o 
   5   3   7     7870.30     7936.01    362.73 o 
   6   3   7      718.10      645.79     32.97 o 
   7   3   7     8070.72     7971.87    660.64 o 
   8   3   7     1212.32     1172.18     90.09 o 
   9   3   7     5517.34     5171.85    153.85 o 
 -11   4   7      114.52      120.00     16.11 o 
 -10   4   7      589.48      607.09     26.24 o 
  -9   4   7       38.92       51.35     15.91 o 
  -8   4   7     1143.17     1054.26     24.24 o 
  -7   4   7      412.07      389.38     17.00 o 
  -6   4   7      278.72      282.14     12.26 o 
  -5   4   7      797.32      766.68     23.86 o 
  -4   4   7       20.84       43.02     11.15 o 
  -3   4   7       16.59       32.10     11.10 o 
  -2   4   7      572.38      632.87     13.74 o 
  -1   4   7     1496.38     1644.62     17.70 o 
   0   4   7     3332.59     3576.16     41.82 o 
   1   4   7       13.18       18.95     12.62 o 
   2   4   7     2689.80     2792.98     23.38 o 
   3   4   7     1577.05     1400.61     31.06 o 
   4   4   7       94.30       77.51     17.36 o 
   5   4   7      662.89      638.18     23.52 o 
   6   4   7       15.93       21.91     18.09 o 
   7   4   7     3284.86     3187.43    113.04 o 
   8   4   7      424.88      436.33     26.49 o 
   9   4   7      212.51      179.01     24.14 o 
  10   4   7      444.73      469.79     32.64 o 
 -11   5   7        0.28       -9.82     19.58 o 
 -10   5   7      306.78      312.97     15.65 o 
  -9   5   7       27.42       15.72     16.21 o 
  -8   5   7      895.60      851.48     19.08 o 
  -7   5   7        3.85       30.59     12.11 o 
  -6   5   7     2880.48     2950.20    108.57 o 
  -5   5   7      124.56      102.31     11.51 o 
  -4   5   7     4656.11     4655.63     20.82 o 
  -3   5   7      932.17      857.25     14.03 o 
  -2   5   7     6970.34     7546.65    164.34 o 
  -1   5   7     2220.35     2195.47     35.79 o 
   0   5   7     5478.06     5030.43     29.23 o 
   1   5   7     1560.45     1531.62     25.48 o 
   2   5   7     4329.79     3965.23     35.56 o 
   3   5   7     1637.20     1504.78     16.35 o 
   4   5   7    11004.07    10263.33     55.82 o 
   5   5   7      463.08      448.11     15.81 o 
   6   5   7    10144.34     9837.04    456.34 o 
   7   5   7      670.85      631.54     24.60 o 
   8   5   7     5926.42     5798.60    276.33 o 
   9   5   7      107.96      130.22     22.69 o 
  10   5   7     1099.14     1017.89     31.15 o 
  11   5   7      226.62      206.85     32.81 o 
 -11   6   7       98.72      119.66     20.06 o 
 -10   6   7      246.18      232.27     17.98 o 
  -9   6   7      175.73      183.04     24.11 o 
  -8   6   7      296.77      317.65     14.65 o 
  -7   6   7      126.05      164.92     15.32 o 
  -6   6   7       36.61       26.96     14.14 o 
  -5   6   7       28.93       51.75     11.29 o 
  -4   6   7     1112.27     1005.18     12.69 o 
  -3   6   7      861.71      936.78     16.05 o 
  -2   6   7       97.95      107.50     13.53 o 
  -1   6   7     1448.53     1439.92     17.01 o 
   0   6   7      345.20      381.93     16.12 o 
   1   6   7       28.46       53.80     10.93 o 
   2   6   7      533.07      512.60     22.18 o 
   3   6   7     1782.04     1643.04     50.19 o 
   4   6   7      926.36      815.83     22.02 o 
   5   6   7     2234.63     2034.18     30.44 o 
   6   6   7        2.46       24.29     14.49 o 
   7   6   7      787.61      838.27     64.09 o 
   8   6   7      653.16      575.31     21.98 o 
   9   6   7     1268.74     1189.58     36.37 o 
  10   6   7      219.91      222.28     38.71 o 
  11   6   7      860.05      795.31     42.52 o 
 -11   7   7        0.35       27.60     20.18 o 
 -10   7   7      168.01      182.36     19.67 o 
  -9   7   7       25.38       51.32     22.25 o 
  -8   7   7      780.21      766.29     36.68 o 
  -7   7   7      322.87      309.36     16.56 o 
  -6   7   7     4472.53     4435.23    165.69 o 
  -5   7   7     1943.74     2040.29    115.53 o 
  -4   7   7     1470.65     1567.40     71.04 o 
  -3   7   7     3035.51     3144.48     25.05 o 
  -2   7   7     2964.76     2892.78    108.16 o 
  -1   7   7     3222.12     3455.70     37.89 o 
   0   7   7     3496.41     3337.63     20.70 o 
   1   7   7      623.73      568.87     14.90 o 
   2   7   7     4625.13     4032.72     32.77 o 
   3   7   7     2009.94     1917.22     19.15 o 
   4   7   7     4453.01     4249.85    154.13 o 
   5   7   7     2818.55     2775.55     61.51 o 
   6   7   7     4084.42     3919.01     36.67 o 
   7   7   7     3840.80     2799.95    895.62 o 
   8   7   7     3724.19     3555.64    246.56 o 
   9   7   7     1006.30      964.55     40.52 o 
  10   7   7     1140.51     1028.69     33.50 o 
 -10   8   7       76.97       44.92     27.57 o 
  -9   8   7        7.88       19.01     14.44 o 
  -8   8   7      178.69      167.99     13.90 o 
  -7   8   7      111.86       94.08     14.57 o 
  -6   8   7      104.60      123.52     22.31 o 
  -5   8   7      102.50       93.97     10.56 o 
  -4   8   7      160.04      217.75     11.92 o 
  -3   8   7      508.02      508.17     15.06 o 
  -2   8   7      169.18      163.77     12.79 o 
  -1   8   7      543.93      563.61     21.87 o 
   0   8   7       53.95       66.47     10.05 o 
   1   8   7      115.83      107.78     20.16 o 
   2   8   7       84.44       75.60     14.36 o 
   3   8   7      140.15      140.11     14.26 o 
   4   8   7       17.68       31.13     11.98 o 
   5   8   7      482.64      477.84     28.89 o 
   6   8   7      125.49      121.31     15.58 o 
   7   8   7        4.95        9.20     22.18 o 
   8   8   7      270.08      199.52     80.12 o 
   9   8   7      800.91      851.50     87.18 o 
  10   8   7      551.83      491.78     30.11 o 
 -10   9   7       52.42       39.71     51.17 o 
  -9   9   7        9.39       27.40     18.54 o 
  -8   9   7      211.82      199.14     14.78 o 
  -7   9   7      771.19      789.34     18.06 o 
  -6   9   7       63.39       68.02     13.01 o 
  -5   9   7      906.52      927.04     16.64 o 
  -4   9   7       15.75       28.82     11.88 o 
  -3   9   7      763.36      839.66     13.87 o 
  -2   9   7       59.70       58.59     11.25 o 
  -1   9   7     2145.04     2170.06     43.14 o 
   0   9   7      532.33      525.59     13.07 o 
   1   9   7     6875.41     6679.62     37.16 o 
   2   9   7       58.74       78.64     10.85 o 
   3   9   7     3307.04     3140.50     67.92 o 
   4   9   7      546.58      566.03     18.92 o 
   5   9   7     2372.83     2327.35    118.75 o 
   6   9   7      208.28      189.67     16.15 o 
   7   9   7     2391.81     2434.85    165.43 o 
   8   9   7      245.58      223.20     26.03 o 
   9   9   7     1346.86     1213.66     22.67 o 
  10   9   7      136.11      175.73     28.79 o 
  -9  10   7        9.55       43.14     24.34 o 
  -8  10   7      793.98      839.66     48.05 o 
  -7  10   7      785.69      789.93     25.36 o 
  -6  10   7      267.65      296.98     17.10 o 
  -5  10   7     2053.79     2089.11     67.40 o 
  -4  10   7      181.11      201.52     33.98 o 
  -3  10   7     1755.80     1606.43     62.65 o 
  -2  10   7      145.06      160.93     14.70 o 
  -1  10   7      235.02      260.41     21.92 o 
   0  10   7      170.12      166.77     20.62 o 
   1  10   7       50.93       59.52     14.62 o 
   2  10   7       60.66       55.67     11.71 o 
   3  10   7       35.20       38.75     11.88 o 
   4  10   7        0.96       -5.77     15.49 o 
   5  10   7       82.18       89.41     13.20 o 
   6  10   7      173.58      170.47     16.80 o 
   7  10   7      108.98      121.34     14.39 o 
   8  10   7      322.70      330.50     19.46 o 
   9  10   7       39.53       34.16     28.02 o 
  -9  11   7      512.45      480.49     18.86 o 
  -8  11   7       56.83      110.65     15.51 o 
  -7  11   7        0.04       13.69     14.63 o 
  -6  11   7      389.62      463.19     33.57 o 
  -5  11   7      129.02      133.43     14.11 o 
  -4  11   7       80.37       84.18     15.26 o 
  -3  11   7      213.40      254.05     16.26 o 
  -2  11   7      318.48      378.27     29.49 o 
  -1  11   7      755.41      741.31     17.29 o 
   0  11   7     2451.07     2312.81     27.04 o 
   1  11   7        3.58       13.92     18.35 o 
   2  11   7     1831.27     1853.43     18.64 o 
   3  11   7      140.36      128.09     12.89 o 
   4  11   7     1818.80     1839.71     67.99 o 
   5  11   7       77.44       67.35     13.47 o 
   6  11   7     1757.60     1773.48     21.07 o 
   7  11   7        2.09       15.20     17.97 o 
   8  11   7     1737.86     1773.73     68.82 o 
   9  11   7        8.49       34.25     21.05 o 
  -8  12   7      707.00      694.32     27.03 o 
  -7  12   7      546.63      539.51     19.42 o 
  -6  12   7       48.74       65.45     14.81 o 
  -5  12   7     1296.51     1254.20     16.87 o 
  -4  12   7      152.93      112.08     15.94 o 
  -3  12   7     2310.21     2164.63     19.44 o 
  -2  12   7       17.61        1.37     21.82 o 
  -1  12   7     1789.69     1721.23     21.95 o 
   0  12   7      101.30      132.00     13.32 o 
   1  12   7      966.01      936.91     19.70 o 
   2  12   7       30.83       39.94     11.21 o 
   3  12   7        7.17       31.75     16.17 o 
   4  12   7      109.95       88.28     13.99 o 
   5  12   7      310.01      358.02     26.26 o 
   6  12   7      328.81      302.98     28.20 o 
   7  12   7      137.16      133.32     18.97 o 
   8  12   7       60.10       70.80     16.92 o 
  -7  13   7       72.16       83.98     14.20 o 
  -6  13   7      376.17      436.08     16.98 o 
  -5  13   7      712.38      699.32     34.20 o 
  -4  13   7      100.25      136.41     15.72 o 
  -3  13   7      530.07      656.46     24.70 o 
  -2  13   7      400.24      370.72     24.11 o 
  -1  13   7     3426.50     3361.07     39.88 o 
   0  13   7     1055.01     1144.03     19.43 o 
   1  13   7     1978.95     1946.23     17.56 o 
   2  13   7     1256.47     1191.31     21.97 o 
   3  13   7      894.77      876.35     18.81 o 
   4  13   7       81.91      109.00     17.24 o 
   5  13   7      856.44      839.01     43.63 o 
   6  13   7      222.19      243.90     15.60 o 
   7  13   7      775.58      722.89     16.41 o 
  -6  14   7      267.18      249.20     21.14 o 
  -5  14   7      338.55      288.51     20.29 o 
  -4  14   7      252.48      219.75     19.21 o 
  -3  14   7      570.49      648.11     26.98 o 
  -2  14   7      413.40      377.59     18.02 o 
  -1  14   7      497.70      504.75     34.22 o 
   0  14   7       36.14       47.49     17.38 o 
   1  14   7      602.31      622.25     28.27 o 
   2  14   7       44.19       43.17     12.85 o 
   3  14   7      733.86      712.82     39.57 o 
   4  14   7       33.12       54.03     18.62 o 
   5  14   7      269.19      290.19     19.53 o 
   6  14   7       60.24       72.39     20.25 o 
  -4  15   7     1034.61      994.60     22.80 o 
  -3  15   7      711.01      772.30     31.79 o 
  -2  15   7      596.48      653.54     47.51 o 
  -1  15   7      903.09      923.39     32.57 o 
   0  15   7     1100.17     1084.63     23.57 o 
   1  15   7     1111.40     1101.96     69.76 o 
   2  15   7      457.50      446.14     38.22 o 
   3  15   7      846.50      821.62     15.66 o 
   4  15   7      277.14      259.76     17.24 o 
  -2  16   7      200.46      209.64     16.67 o 
  -1  16   7        5.10       10.31     19.91 o 
   0  16   7       34.73       69.24     16.43 o 
   1  16   7      131.98      131.61     16.10 o 
   2  16   7       72.34       93.35     47.40 o 
 -12   0   8     1529.52     1545.52     33.37 o 
 -10   0   8     1663.06     1655.30     28.94 o 
  -8   0   8     5202.21     5309.02     33.89 o 
  -6   0   8    13601.74    13398.62     47.11 o 
  -4   0   8    26630.14    26261.81     67.50 o 
  -2   0   8    33642.72    32622.48     80.97 o 
   0   0   8    12362.88    11467.66     58.66 o 
 -11   1   8      331.42      372.40     19.69 o 
 -10   1   8        4.12       21.73     14.12 o 
  -9   1   8      399.11      423.72     38.61 o 
  -8   1   8        9.42       37.07     15.11 o 
  -7   1   8     1536.22     1453.96     29.38 o 
  -6   1   8     1081.59     1157.82     16.08 o 
  -5   1   8       75.90       62.70     15.92 o 
  -4   1   8       10.51       50.23     23.26 o 
  -3   1   8      835.28      975.38     22.87 o 
  -2   1   8     3792.10     4121.10     31.12 o 
  -1   1   8     1816.08     1990.14     28.19 o 
   0   1   8      218.01      290.41     20.58 o 
   1   1   8       14.88       43.71     19.48 o 
   2   1   8        6.93       40.35     18.95 o 
   3   1   8      200.03      163.57     28.15 o 
 -11   2   8     1698.77     1814.67     64.66 o 
 -10   2   8      512.94      522.66     15.76 o 
  -9   2   8     4323.61     4319.53    151.66 o 
  -8   2   8     2139.72     2093.15     19.03 o 
  -7   2   8     5113.93     4911.94     69.68 o 
  -6   2   8     2817.64     2853.48     39.42 o 
  -5   2   8     7819.24     8127.83     39.18 o 
  -4   2   8     9397.82     9429.11     42.47 o 
  -3   2   8    22056.83    22241.73    477.81 o 
  -2   2   8     5885.85     6152.80     89.65 o 
  -1   2   8    13040.58    13148.45     87.31 o 
   0   2   8     8993.84     8944.86    340.89 o 
   1   2   8    16217.48    16238.32    214.97 o 
   2   2   8     7154.55     7290.69    185.92 o 
   3   2   8     5978.69     6311.35     63.06 o 
   4   2   8     2366.25     2571.31     43.59 o 
 -11   3   8        2.20       13.16     20.18 o 
 -10   3   8      188.79      190.72     17.99 o 
  -9   3   8      861.57      873.55     15.82 o 
  -8   3   8      878.81      833.96     37.79 o 
  -7   3   8      373.86      373.45     15.42 o 
  -6   3   8      109.16      117.38     19.44 o 
  -5   3   8      207.95      276.13     14.61 o 
  -4   3   8      635.37      742.31     15.47 o 
  -3   3   8       71.01      103.96     11.47 o 
  -2   3   8      868.57     1038.33     22.43 o 
  -1   3   8     1174.91     1217.17     29.00 o 
   0   3   8     5020.88     5508.09     83.56 o 
   1   3   8       73.71      128.43     11.11 o 
   2   3   8     1301.37     1368.20     63.27 o 
   3   3   8      136.63      116.17     19.67 o 
   4   3   8      817.52      885.99     22.35 o 
   5   3   8     1631.91     1485.53     96.01 o 
   6   3   8       64.76       81.16     36.15 o 
 -11   4   8     1745.69     1733.01     45.62 o 
 -10   4   8       15.62       40.08     13.01 o 
  -9   4   8     1493.08     1506.03     83.71 o 
  -8   4   8      707.33      668.00     12.63 o 
  -7   4   8     1789.05     1683.81     20.72 o 
  -6   4   8       24.14       41.78     13.75 o 
  -5   4   8     1113.95     1174.45     16.45 o 
  -4   4   8     3003.16     2838.27     18.37 o 
  -3   4   8     5857.73     5841.98     70.94 o 
  -2   4   8     6226.62     6095.08    181.77 o 
  -1   4   8    12945.67    13063.53    337.56 o 
   0   4   8      162.02      141.51     10.86 o 
   1   4   8    12696.36    12760.61    363.09 o 
   2   4   8      110.79      175.97     14.07 o 
   3   4   8     5235.07     5184.83     43.55 o 
   4   4   8      305.61      281.57     15.28 o 
   5   4   8     1087.46     1180.73     45.92 o 
   6   4   8      150.18      156.63     18.65 o 
   7   4   8      252.97      247.15     32.49 o 
   8   4   8        6.52       16.74     25.56 o 
   9   4   8       41.80       48.26     38.12 o 
 -11   5   8      289.71      266.43     40.24 o 
 -10   5   8       18.52       22.55     18.10 o 
  -9   5   8      515.84      548.53     44.46 o 
  -8   5   8       72.34       38.01     16.41 o 
  -7   5   8       43.23       44.48     14.67 o 
  -6   5   8       98.50      111.08     15.04 o 
  -5   5   8      677.36      731.33     13.95 o 
  -4   5   8       40.99       61.83     11.30 o 
  -3   5   8       94.10       87.04      9.77 o 
  -2   5   8      322.79      391.55     14.22 o 
  -1   5   8      853.43      862.21     30.24 o 
   0   5   8      222.62      206.46     13.67 o 
   1   5   8      501.27      500.47     13.25 o 
   2   5   8     1995.47     1829.98     22.07 o 
   3   5   8      543.29      559.51     21.95 o 
   4   5   8     2373.67     2242.11     31.51 o 
   5   5   8      186.21      171.96     14.53 o 
   6   5   8      107.62      107.58     15.40 o 
   7   5   8     1736.07     1478.03     64.80 o 
   8   5   8       45.76       57.32     27.53 o 
   9   5   8      820.45      758.84     51.15 o 
  10   5   8      204.72      195.85     33.56 o 
 -11   6   8      255.93      233.06     20.56 o 
 -10   6   8      458.24      453.12     16.23 o 
  -9   6   8     1255.36     1253.23     27.37 o 
  -8   6   8     1497.04     1514.13     47.73 o 
  -7   6   8      369.45      393.62     13.39 o 
  -6   6   8     1896.46     1907.94     38.64 o 
  -5   6   8      479.87      490.29     33.49 o 
  -4   6   8     6727.28     6798.85     48.38 o 
  -3   6   8     1721.51     1533.48     14.50 o 
  -2   6   8     7906.05     7652.86     68.25 o 
  -1   6   8     1032.13      971.60     47.14 o 
   0   6   8     2433.93     2374.05     38.01 o 
   1   6   8        3.20       34.21      9.44 o 
   2   6   8      811.89      879.54     22.97 o 
   3   6   8      856.36      733.11     16.11 o 
   4   6   8      718.06      631.34     23.03 o 
   5   6   8     3592.72     3281.73     38.20 o 
   6   6   8      609.55      631.76     24.06 o 
   7   6   8       35.16       24.71     19.44 o 
   8   6   8       72.41       94.92     18.19 o 
   9   6   8      164.81      180.08     34.87 o 
  10   6   8       75.33       79.87     25.34 o 
  11   6   8       19.27       26.21     38.99 o 
 -10   7   8      303.53      256.35     19.93 o 
  -9   7   8       19.84       35.53     17.45 o 
  -8   7   8      728.49      726.95     32.52 o 
  -7   7   8      382.64      443.84     54.35 o 
  -6   7   8       17.69       14.84     14.55 o 
  -5   7   8      319.80      343.48     14.88 o 
  -4   7   8       83.35      108.06     16.69 o 
  -3   7   8      587.31      552.88     55.87 o 
  -2   7   8      349.50      331.22     10.66 o 
  -1   7   8      673.27      632.52     29.77 o 
   0   7   8     1685.13     1601.75     39.07 o 
   1   7   8       35.83       58.35     13.79 o 
   2   7   8        9.18       29.33     19.90 o 
   3   7   8     1216.91     1174.39     15.52 o 
   4   7   8      168.52      141.81     14.95 o 
   5   7   8     2784.14     2557.41     31.58 o 
   6   7   8       23.43       19.44     21.53 o 
   7   7   8      136.63      144.81     16.26 o 
   8   7   8      244.20      253.37     20.92 o 
   9   7   8        5.22        9.03     21.84 o 
  10   7   8      300.94      309.51     25.08 o 
 -10   8   8      315.84      276.41     20.65 o 
  -9   8   8     1378.61     1326.59     17.69 o 
  -8   8   8        6.82       22.53     22.49 o 
  -7   8   8     4333.71     4065.40     30.70 o 
  -6   8   8      278.77      293.12     15.92 o 
  -5   8   8     4154.81     4093.05     66.35 o 
  -4   8   8      183.26      187.91     14.34 o 
  -3   8   8     8363.01     8067.79     24.91 o 
  -2   8   8      175.29      175.59     11.69 o 
  -1   8   8     3816.25     3714.05     19.67 o 
   0   8   8       86.35       98.72     11.54 o 
   1   8   8     3710.02     3624.00    219.06 o 
   2   8   8       17.76        4.06     13.58 o 
   3   8   8     6480.43     6072.49     79.47 o 
   4   8   8      723.34      655.72     39.18 o 
   5   8   8     3513.90     3455.11     23.85 o 
   6   8   8      192.31      172.61     22.35 o 
   7   8   8     2980.30     2739.61     34.12 o 
   8   8   8       16.55       28.13     17.48 o 
   9   8   8      452.44      458.04     22.39 o 
  10   8   8      151.62      147.91     35.30 o 
  -9   9   8       10.42       32.27     15.10 o 
  -8   9   8      190.74      191.57     14.92 o 
  -7   9   8      302.64      368.29     12.82 o 
  -6   9   8      289.41      306.16     52.46 o 
  -5   9   8      140.03      149.27     10.93 o 
  -4   9   8      561.78      561.87     16.39 o 
  -3   9   8     1344.13     1255.78     37.91 o 
  -2   9   8      832.26      784.84     13.31 o 
  -1   9   8       12.40       33.28     17.31 o 
   0   9   8      270.50      263.33     14.56 o 
   1   9   8       28.62       68.90     20.23 o 
   2   9   8        8.40       15.56     10.17 o 
   3   9   8      167.85      139.79     12.79 o 
   4   9   8      501.27      485.34     16.30 o 
   5   9   8      136.91      164.95     17.60 o 
   6   9   8      360.98      331.27     17.15 o 
   7   9   8      587.51      572.26     26.29 o 
   8   9   8      538.44      398.64    243.20 o 
   9   9   8      284.84      318.25     20.26 o 
  -9  10   8      312.46      280.39     18.99 o 
  -8  10   8     2019.16     1966.71    168.71 o 
  -7  10   8     1047.21     1080.72     30.06 o 
  -6  10   8     4203.23     4124.46     92.99 o 
  -5  10   8      497.80      554.09     13.88 o 
  -4  10   8     5145.52     4993.50    124.55 o 
  -3  10   8      338.54      343.25     15.13 o 
  -2  10   8     6254.25     6046.75    168.23 o 
  -1  10   8      962.34     1006.73     16.70 o 
   0  10   8    10739.87    10610.28     42.67 o 
   1  10   8     2124.93     1930.27     21.92 o 
   2  10   8     4723.32     4548.28     62.42 o 
   3  10   8      672.03      634.11     19.28 o 
   4  10   8     1615.76     1570.03     20.52 o 
   5  10   8      851.52      835.96     17.97 o 
   6  10   8      778.47      850.90     24.43 o 
   7  10   8      296.77      307.89     18.45 o 
   8  10   8     1610.21     1533.98     31.42 o 
   9  10   8        8.55       46.10     20.16 o 
  -8  11   8      163.93      166.14     18.76 o 
  -7  11   8       68.97       72.86     18.34 o 
  -6  11   8       11.81       37.37     12.34 o 
  -5  11   8       30.42       38.50     13.62 o 
  -4  11   8      692.29      649.52     30.88 o 
  -3  11   8       20.37       49.42     14.97 o 
  -2  11   8      519.15      553.51     16.18 o 
  -1  11   8      181.87      150.19     15.95 o 
   0  11   8       29.53       63.19     21.50 o 
   1  11   8       26.27       13.31     12.30 o 
   2  11   8       31.97       43.58     10.94 o 
   3  11   8      198.96      238.87     16.07 o 
   4  11   8       28.10       33.63     13.13 o 
   5  11   8     1721.59     1768.05    118.60 o 
   6  11   8        3.83       25.50     17.65 o 
   7  11   8     1447.70     1457.71     79.00 o 
   8  11   8        1.15       15.32     19.71 o 
  -8  12   8     2212.60     2259.28     24.52 o 
  -7  12   8      471.63      479.76     57.61 o 
  -6  12   8     2224.45     2191.16     45.57 o 
  -5  12   8      634.70      636.48     21.84 o 
  -4  12   8     2291.01     2117.62     57.77 o 
  -3  12   8      266.70      271.48     23.31 o 
  -2  12   8     5757.14     5426.22    118.24 o 
  -1  12   8      275.09      312.65     22.38 o 
   0  12   8     7581.20     7521.78     65.95 o 
   1  12   8     1916.68     1873.95     28.40 o 
   2  12   8     5446.39     5405.67     47.79 o 
   3  12   8      149.47      149.81     15.79 o 
   4  12   8     1731.10     1768.70    107.61 o 
   5  12   8      495.74      496.46     15.78 o 
   6  12   8     1913.81     1963.51    117.64 o 
   7  12   8      335.68      358.73     20.37 o 
   8  12   8      909.63      982.05     63.92 o 
  -7  13   8       27.52       54.86     20.18 o 
  -6  13   8        0.77       18.85     19.43 o 
  -5  13   8        9.02       54.19     18.92 o 
  -4  13   8      123.10       90.76     17.30 o 
  -3  13   8       24.03       34.19     24.11 o 
  -2  13   8       47.33        9.98     16.93 o 
  -1  13   8       41.14       93.46     23.85 o 
   0  13   8      604.13      659.04     88.15 o 
   1  13   8       67.85       66.30     16.67 o 
   2  13   8      555.20      553.69     15.24 o 
   3  13   8      770.50      797.69     17.36 o 
   4  13   8      397.61      418.41     31.43 o 
   5  13   8      177.52      213.82     18.19 o 
   6  13   8      146.81      158.04     37.74 o 
   7  13   8      596.61      616.27     29.43 o 
  -6  14   8       17.70       28.54     16.19 o 
  -5  14   8     1041.98     1024.71     22.87 o 
  -4  14   8        6.31       -8.35     19.25 o 
  -3  14   8       48.73       15.99     25.61 o 
  -2  14   8      282.20      282.12     18.01 o 
  -1  14   8     1544.95     1529.57     28.90 o 
   0  14   8       36.25       35.53     12.50 o 
   1  14   8     1707.79     1627.74     38.04 o 
   2  14   8      788.49      776.62     40.04 o 
   3  14   8     1462.47     1507.04     21.01 o 
   4  14   8      174.89      208.34     19.36 o 
   5  14   8      908.12      949.73     21.15 o 
   6  14   8        7.92       33.15     20.59 o 
  -4  15   8       60.57       34.38     21.01 o 
  -3  15   8        4.77        0.47     15.67 o 
  -2  15   8       74.10      118.11     18.86 o 
  -1  15   8        7.49        5.85     18.62 o 
   0  15   8        4.29       31.01     15.07 o 
   1  15   8       26.23        5.12     30.53 o 
   2  15   8      710.90      704.45     76.73 o 
   3  15   8       16.43        8.75     19.63 o 
   4  15   8      476.92      440.24     15.66 o 
  -1  16   8      265.26      255.13     17.34 o 
   0  16   8      144.49      168.23     20.37 o 
   1  16   8       24.33       20.75     15.27 o 
 -11   0   9       24.43       40.16     26.59 o 
  -9   0   9        3.01       14.09     22.41 o 
  -7   0   9       62.86       75.59     14.35 o 
  -5   0   9     1249.71     1242.95     18.79 o 
  -3   0   9    15338.95    14882.23     51.54 o 
  -1   0   9     9409.73     9585.15     48.02 o 
   1   0   9     9104.08     9683.93     58.66 o 
   3   0   9     1329.38     1388.51     43.98 o 
 -11   1   9      443.31      441.90     20.00 o 
 -10   1   9     1273.60     1317.56     56.91 o 
  -9   1   9     1752.49     1759.35     24.53 o 
  -8   1   9     2256.42     2294.24     45.43 o 
  -7   1   9     1634.63     1637.39     31.38 o 
  -6   1   9     1701.58     1804.14     21.30 o 
  -5   1   9     2066.66     2075.75     16.51 o 
  -4   1   9     1191.65     1274.16     52.07 o 
  -3   1   9     4900.83     5016.15     64.32 o 
  -2   1   9     4061.67     4360.68     33.14 o 
  -1   1   9     5131.88     5374.40     35.69 o 
   0   1   9        4.46       21.37     18.20 o 
   1   1   9      911.16      875.91     24.92 o 
   2   1   9      369.27      480.04     16.57 o 
   3   1   9      270.95      255.42     19.13 o 
 -11   2   9       11.07       34.70     32.08 o 
 -10   2   9       57.09       66.27     15.05 o 
  -9   2   9       11.79       49.20     30.03 o 
  -8   2   9      209.70      208.83     21.45 o 
  -7   2   9     1580.00     1572.30     14.29 o 
  -6   2   9      351.19      349.71     38.28 o 
  -5   2   9     2170.64     2351.99     26.55 o 
  -4   2   9      109.32      117.54     19.96 o 
  -3   2   9     1301.74     1337.43     23.85 o 
  -2   2   9     2010.79     2047.52     18.25 o 
  -1   2   9     4132.89     4280.39    140.44 o 
   0   2   9      226.37      246.39     29.74 o 
   1   2   9     6336.28     6833.20    149.38 o 
   2   2   9     6571.39     6629.69    231.31 o 
   3   2   9     1246.18     1182.85     33.62 o 
   4   2   9      449.72      361.20     38.79 o 
 -11   3   9     1863.17     1808.14     31.17 o 
 -10   3   9      359.61      423.86     13.82 o 
  -9   3   9     5607.71     5665.00     96.73 o 
  -8   3   9        2.27       38.36     13.35 o 
  -7   3   9     6629.97     6742.83     68.85 o 
  -6   3   9      578.60      571.35     21.11 o 
  -5   3   9     4711.29     4712.68     28.90 o 
  -4   3   9      199.70      247.25     13.86 o 
  -3   3   9     7892.20     7938.15    112.17 o 
  -2   3   9     1078.34     1126.54     41.20 o 
  -1   3   9     1446.89     1615.01     65.47 o 
   0   3   9      385.01      420.72     32.28 o 
   1   3   9     1095.98     1064.60     43.47 o 
   2   3   9     1030.66     1048.96     47.74 o 
   3   3   9      299.84      270.15     22.05 o 
   4   3   9     1217.15     1243.90     49.91 o 
   5   3   9     1945.49     1872.74     76.32 o 
 -11   4   9      371.11      403.10     20.60 o 
 -10   4   9      185.25      226.13     18.52 o 
  -9   4   9       87.15       98.62     17.40 o 
  -8   4   9        4.19       17.90     17.57 o 
  -7   4   9     1848.11     1869.76     26.75 o 
  -6   4   9       12.59        9.20     10.01 o 
  -5   4   9     3901.53     3978.89     39.85 o 
  -4   4   9        7.49       21.88     13.74 o 
  -3   4   9      681.33      769.41     14.90 o 
  -2   4   9      138.00      179.45     19.48 o 
  -1   4   9      209.45      226.53     12.87 o 
   0   4   9     4332.27     4149.49     53.17 o 
   1   4   9     3236.58     3259.69     54.48 o 
   2   4   9     3362.90     3183.27     83.01 o 
   3   4   9      424.99      403.05     23.19 o 
   4   4   9      492.52      399.97     17.37 o 
   5   4   9       14.33       42.83     17.87 o 
   6   4   9      754.26      676.62     22.93 o 
   7   4   9      384.45      389.06     42.74 o 
 -11   5   9      181.76      214.79     70.56 o 
 -10   5   9     3297.09     3325.36    150.15 o 
  -9   5   9      240.26      268.89     14.56 o 
  -8   5   9     5741.38     5768.12     35.53 o 
  -7   5   9       60.36       92.83     22.98 o 
  -6   5   9     2841.27     2960.79    114.37 o 
  -5   5   9       25.63       36.93      9.76 o 
  -4   5   9     6348.54     6225.85    117.39 o 
  -3   5   9      869.46      923.93     30.39 o 
  -2   5   9     5631.22     5724.33    211.30 o 
  -1   5   9        0.72        5.64     13.10 o 
   0   5   9     1321.55     1201.26     25.71 o 
   1   5   9       62.30       79.39     13.51 o 
   2   5   9     6465.61     6121.62     68.98 o 
   3   5   9        8.10       34.94     19.05 o 
   4   5   9     2296.36     2362.69     22.73 o 
   5   5   9      182.73      179.49     15.28 o 
   6   5   9      910.06      928.68     44.51 o 
   7   5   9       86.31       88.63     20.80 o 
   8   5   9      241.42      278.37     39.11 o 
 -10   6   9        6.34        4.61     34.01 o 
  -9   6   9      436.43      400.47     25.38 o 
  -8   6   9       66.16       81.69     16.64 o 
  -7   6   9        2.16       36.19     19.35 o 
  -6   6   9      227.62      238.82     14.95 o 
  -5   6   9     1251.91     1295.32     17.49 o 
  -4   6   9      153.10      118.21     11.64 o 
  -3   6   9       34.87       44.30     11.25 o 
  -2   6   9       11.81       19.96     12.76 o 
  -1   6   9       34.24       72.46     12.96 o 
   0   6   9     2360.30     2274.64     38.59 o 
   1   6   9     1071.10     1026.66     19.21 o 
   2   6   9     1315.47     1242.23     17.56 o 
   3   6   9     2549.78     2222.59    104.03 o 
   4   6   9        1.38        2.61     20.03 o 
   5   6   9       23.93       21.79     14.65 o 
   6   6   9       13.88       16.86     15.06 o 
   7   6   9      130.50      148.96     20.06 o 
   8   6   9        4.12       14.96     20.28 o 
   9   6   9        7.74       18.47     25.49 o 
  10   6   9       31.23       40.36     42.36 o 
 -10   7   9     1930.50     1728.21     25.45 o 
  -9   7   9     1096.67     1069.63     21.92 o 
  -8   7   9     1648.41     1646.93     19.52 o 
  -7   7   9     2570.57     2505.32    165.15 o 
  -6   7   9     4499.05     4394.45     20.83 o 
  -5   7   9     6812.96     6538.46     97.61 o 
  -4   7   9     5890.06     5801.41    259.35 o 
  -3   7   9     4810.92     5166.90     77.72 o 
  -2   7   9      377.95      359.25     14.45 o 
  -1   7   9     1070.36      997.63     12.74 o 
   0   7   9     2937.99     2789.52     57.53 o 
   1   7   9      114.70      104.91     11.73 o 
   2   7   9     2595.84     2495.88     28.45 o 
   3   7   9     2025.37     2006.29     62.39 o 
   4   7   9      373.48      388.76     15.93 o 
   5   7   9      758.12      731.36     24.86 o 
   6   7   9      272.74      310.58     16.67 o 
   7   7   9      102.39      119.98     18.05 o 
   8   7   9      223.37      219.89     19.35 o 
   9   7   9       22.88       35.14     22.98 o 
  10   7   9        2.36       26.41     27.43 o 
 -10   8   9       12.66       26.52     19.70 o 
  -9   8   9        3.25       46.60     18.63 o 
  -8   8   9       18.13       10.58     14.15 o 
  -7   8   9        4.06        8.45     16.41 o 
  -6   8   9      227.40      219.10     15.32 o 
  -5   8   9       50.99       44.28     14.61 o 
  -4   8   9      389.66      370.52     22.20 o 
  -3   8   9      255.06      282.45     26.24 o 
  -2   8   9     2207.97     2230.69     18.41 o 
  -1   8   9      391.18      430.77     30.32 o 
   0   8   9      776.33      738.63     37.91 o 
   1   8   9     1550.54     1434.35     45.87 o 
   2   8   9     3525.37     3366.58     31.06 o 
   3   8   9        1.84       14.27     18.82 o 
   4   8   9     3761.27     3599.87     78.86 o 
   5   8   9      765.06      781.80     41.87 o 
   6   8   9     1313.28     1207.75     27.96 o 
   7   8   9       51.84       50.16     16.85 o 
   8   8   9      141.43      109.85     30.84 o 
   9   8   9       37.95       44.71     19.55 o 
  10   8   9      416.67      387.78     38.76 o 
  -9   9   9      749.67      677.70     17.52 o 
  -8   9   9        2.17        9.57     14.82 o 
  -7   9   9     1690.16     1590.74    119.82 o 
  -6   9   9       38.32       38.87     15.93 o 
  -5   9   9     3043.57     2864.59     74.95 o 
  -4   9   9       21.83       26.93     11.85 o 
  -3   9   9     1931.06     1930.39     75.77 o 
  -2   9   9      532.21      553.82     20.49 o 
  -1   9   9      196.45      203.42     10.24 o 
   0   9   9      169.92      175.48     10.63 o 
   1   9   9      787.36      815.53     22.74 o 
   2   9   9       34.86       60.38     19.72 o 
   3   9   9       34.04       44.21     15.01 o 
   4   9   9       24.05       34.16     15.09 o 
   5   9   9      442.93      457.42     22.62 o 
   6   9   9     1116.09     1124.15     24.86 o 
   7   9   9      109.46      124.62     24.79 o 
   8   9   9      563.93      536.38     21.47 o 
   9   9   9       16.10       24.79     19.71 o 
  -9  10   9       35.70       17.33     39.23 o 
  -8  10   9      182.02      160.07     41.64 o 
  -7  10   9        5.17       40.39     17.54 o 
  -6  10   9      314.72      307.80     20.57 o 
  -5  10   9      136.46      106.63     13.25 o 
  -4  10   9      969.51      926.05     14.56 o 
  -3  10   9     2723.14     2727.96     19.69 o 
  -2  10   9     1499.92     1511.75     43.32 o 
  -1  10   9     1301.25     1214.77     42.87 o 
   0  10   9      249.42      242.99     23.33 o 
   1  10   9      840.44      830.90     23.29 o 
   2  10   9      351.51      345.44     15.68 o 
   3  10   9       49.60       50.95     12.82 o 
   4  10   9     2287.28     2181.27    107.93 o 
   5  10   9      412.41      379.95     20.70 o 
   6  10   9     1099.63     1092.99     33.54 o 
   7  10   9      145.58      157.51     18.36 o 
   8  10   9      767.04      756.78     36.05 o 
   9  10   9       83.47       99.39     22.99 o 
  -8  11   9     1057.97      981.18     71.52 o 
  -7  11   9       15.36        7.75     18.79 o 
  -6  11   9      913.23      842.90     20.94 o 
  -5  11   9       73.42       95.46     11.64 o 
  -4  11   9      249.37      219.63     11.51 o 
  -3  11   9      129.82      144.58     13.01 o 
  -2  11   9      719.47      694.29     19.10 o 
  -1  11   9     1138.17     1009.73     55.83 o 
   0  11   9     2712.73     2693.71     28.90 o 
   1  11   9       22.43       55.69     15.09 o 
   2  11   9      617.29      611.97     16.99 o 
   3  11   9      466.91      440.17     26.10 o 
   4  11   9      421.03      440.03     28.66 o 
   5  11   9       30.20       38.10     20.99 o 
   6  11   9      521.95      526.45     26.33 o 
   7  11   9      161.34      165.24     19.08 o 
   8  11   9      965.75      980.14     32.92 o 
  -7  12   9      348.62      349.65     15.33 o 
  -6  12   9      164.21      183.49     17.76 o 
  -5  12   9     1025.27      959.70     23.13 o 
  -4  12   9      418.12      401.70     14.28 o 
  -3  12   9      632.75      589.51     39.98 o 
  -2  12   9      261.81      274.78     13.49 o 
  -1  12   9     3117.16     3232.37     30.70 o 
   0  12   9      182.87      220.69     17.09 o 
   1  12   9     1563.90     1571.12     25.05 o 
   2  12   9        1.87       10.84     21.38 o 
   3  12   9     1220.87     1233.98     44.02 o 
   4  12   9      264.26      242.80     17.82 o 
   5  12   9      960.86     1004.26     19.71 o 
   6  12   9        6.51       55.77     18.28 o 
   7  12   9      390.74      378.58     20.56 o 
  -6  13   9      199.27      198.92     24.45 o 
  -5  13   9      942.57      932.94     18.45 o 
  -4  13   9      102.88      111.77     17.96 o 
  -3  13   9      416.86      363.81     14.46 o 
  -2  13   9       65.44       85.90     24.73 o 
  -1  13   9      532.43      557.65     25.41 o 
   0  13   9        8.56       12.66     12.01 o 
   1  13   9      392.74      393.85     17.07 o 
   2  13   9       19.19       27.13     14.19 o 
   3  13   9       16.10       22.78     17.56 o 
   4  13   9      390.15      404.96     34.65 o 
   5  13   9      463.54      482.29     19.65 o 
   6  13   9     1211.86     1155.98     22.04 o 
  -5  14   9      280.21      294.64     25.36 o 
  -4  14   9       24.40       -2.94     19.61 o 
  -3  14   9      866.00      869.59     28.64 o 
  -2  14   9        8.91       76.34     25.48 o 
  -1  14   9      121.97      117.88     25.48 o 
   0  14   9      234.10      237.03     20.03 o 
   1  14   9       46.51       76.07     12.66 o 
   2  14   9     1093.98     1111.52     39.72 o 
   3  14   9      524.23      602.01     19.33 o 
   4  14   9      399.66      478.59     40.84 o 
   5  14   9      139.50      163.40     20.29 o 
  -4  15   9      606.05      614.02     22.22 o 
  -3  15   9      358.57      368.24     29.36 o 
  -2  15   9     1137.13     1208.48     44.33 o 
  -1  15   9      222.16      237.63     19.79 o 
   0  15   9      877.51      849.81     17.34 o 
   1  15   9       10.89       15.48     18.89 o 
   2  15   9      990.32      985.05     68.28 o 
   3  15   9        0.47        1.25     20.00 o 
   4  15   9     1416.22     1271.89     25.35 o 
 -10   0  10      897.57     1006.24     27.70 o 
  -8   0  10      155.34      112.55     15.89 o 
  -6   0  10      720.88      798.57     22.28 o 
  -4   0  10      505.06      524.57     16.08 o 
  -2   0  10       60.34      153.85     19.08 o 
   0   0  10      217.42      211.07     14.45 o 
   2   0  10    18019.11    18983.76     87.10 o 
 -11   1  10      793.60      797.16     17.66 o 
 -10   1  10      526.05      503.02     35.44 o 
  -9   1  10       14.92       14.53     11.79 o 
  -8   1  10        4.19        1.10     16.10 o 
  -7   1  10      349.45      359.22     15.57 o 
  -6   1  10      583.29      572.99     28.94 o 
  -5   1  10      412.90      478.80     14.97 o 
  -4   1  10      727.68      804.08     15.56 o 
  -3   1  10        8.53        8.34     10.86 o 
  -2   1  10     4107.64     4242.33    103.40 o 
  -1   1  10     1603.60     1759.41     39.03 o 
   0   1  10      391.37      441.87     11.31 o 
   1   1  10     1092.96     1316.94     22.51 o 
   2   1  10      316.36      343.35     16.38 o 
   3   1  10       82.43       65.54     19.34 o 
 -11   2  10      305.30      304.81     16.56 o 
 -10   2  10        1.61       -5.11     18.03 o 
  -9   2  10      600.68      566.09     15.00 o 
  -8   2  10        0.48       29.31     12.63 o 
  -7   2  10        2.10       21.08     12.19 o 
  -6   2  10        5.49       12.34     11.63 o 
  -5   2  10        7.37       25.79     11.99 o 
  -4   2  10      328.84      435.67     20.32 o 
  -3   2  10     1561.05     1557.56     20.06 o 
  -2   2  10      214.66      224.25     14.32 o 
  -1   2  10     3403.27     3795.31     22.52 o 
   0   2  10     5100.26     5491.93     33.86 o 
   1   2  10       23.38       55.15     13.47 o 
   2   2  10      113.84      132.32     18.14 o 
   3   2  10      824.90      915.03     30.76 o 
   4   2  10      448.89      425.06     27.69 o 
 -11   3  10      383.28      372.60     62.62 o 
 -10   3  10      333.02      351.34     45.83 o 
  -9   3  10      775.82      753.26     21.24 o 
  -8   3  10     2684.45     2721.14     35.04 o 
  -7   3  10       35.27       38.61     11.97 o 
  -6   3  10      245.74      244.24     15.40 o 
  -5   3  10       95.20      112.22     19.93 o 
  -4   3  10      633.66      623.15     24.19 o 
  -3   3  10      107.51      155.84     11.41 o 
  -2   3  10      683.86      843.68     32.00 o 
  -1   3  10      200.61      233.03     13.46 o 
   0   3  10     4406.40     4724.16     84.44 o 
   1   3  10     3797.88     3955.31    129.05 o 
   2   3  10     4607.07     4646.40    128.96 o 
   3   3  10     3041.01     2976.37    126.30 o 
   4   3  10      303.77      371.74     19.51 o 
   5   3  10       17.56       22.54     27.34 o 
 -11   4  10      433.64      406.18     25.79 o 
 -10   4  10      359.23      395.28     22.18 o 
  -9   4  10      335.56      362.78     17.72 o 
  -8   4  10      775.43      767.89     13.39 o 
  -7   4  10       21.43       63.26     15.14 o 
  -6   4  10      275.63      252.20     20.23 o 
  -5   4  10      592.11      556.95     12.76 o 
  -4   4  10      147.78      185.06     17.11 o 
  -3   4  10       15.72       45.83     11.23 o 
  -2   4  10       31.82       51.15     13.13 o 
  -1   4  10       39.63       31.78     14.11 o 
   0   4  10      754.00      669.83     15.16 o 
   1   4  10      238.05      249.24     14.08 o 
   2   4  10     2583.34     2509.01     78.69 o 
   3   4  10     2119.01     2115.57     31.42 o 
   4   4  10      395.26      410.63     16.57 o 
   5   4  10      801.96      898.42     38.38 o 
   6   4  10      255.43      282.91     26.09 o 
 -11   5  10      493.13      462.00     15.67 o 
 -10   5  10      100.73      103.46     18.42 o 
  -9   5  10     1639.98     1663.85     84.85 o 
  -8   5  10      136.34      170.00     23.29 o 
  -7   5  10     2330.07     2339.52     22.90 o 
  -6   5  10       24.31       21.04     11.66 o 
  -5   5  10      676.11      738.54     43.86 o 
  -4   5  10      246.23      251.45     10.70 o 
  -3   5  10       18.60       60.80     12.45 o 
  -2   5  10      864.69      856.23     25.25 o 
  -1   5  10     1987.73     1983.13     17.05 o 
   0   5  10     2771.33     2925.86    134.11 o 
   1   5  10    10520.66     9946.58    423.60 o 
   2   5  10     2078.67     2021.50     70.94 o 
   3   5  10     5729.75     5807.20     43.22 o 
   4   5  10      705.74      735.65     23.80 o 
   5   5  10     1500.10     1482.07     36.91 o 
   6   5  10      440.46      464.64     22.33 o 
   7   5  10     1127.32     1118.79     29.04 o 
 -10   6  10      436.61      451.49     16.57 o 
  -9   6  10        1.51       31.42     17.03 o 
  -8   6  10      827.94      801.34     25.54 o 
  -7   6  10       40.82       38.74     11.45 o 
  -6   6  10      851.42      805.53     14.70 o 
  -5   6  10        0.62       22.68     21.30 o 
  -4   6  10      360.27      338.58     14.30 o 
  -3   6  10     1333.83     1128.47     39.36 o 
  -2   6  10      772.39      797.57     26.64 o 
  -1   6  10      358.03      320.03     10.72 o 
   0   6  10      349.42      353.70     30.05 o 
   1   6  10      511.76      515.19     15.20 o 
   2   6  10      998.55     1061.99     30.94 o 
   3   6  10      508.86      553.83     23.23 o 
   4   6  10      929.22      938.09     25.71 o 
   5   6  10      203.31      173.63     15.58 o 
   6   6  10     1378.96     1443.90     22.31 o 
   7   6  10       77.01       66.38     19.84 o 
   8   6  10     1657.68     1704.19     96.53 o 
   9   6  10        0.30        1.63     36.49 o 
 -10   7  10       14.67       24.83     43.62 o 
  -9   7  10     1242.97     1210.43     28.25 o 
  -8   7  10       58.03       75.14     13.64 o 
  -7   7  10     1399.85     1368.35     16.12 o 
  -6   7  10      473.67      470.44     14.07 o 
  -5   7  10     3316.22     3099.59     36.28 o 
  -4   7  10      136.08      154.79     14.70 o 
  -3   7  10     5885.91     5880.34     79.96 o 
  -2   7  10      346.96      328.21     34.91 o 
  -1   7  10     4681.77     4741.50     23.23 o 
   0   7  10      231.31      209.83     12.54 o 
   1   7  10     6375.17     6354.43    168.89 o 
   2   7  10       44.18       51.05     19.80 o 
   3   7  10     5943.39     5848.08     33.83 o 
   4   7  10      417.34      379.26     15.95 o 
   5   7  10     1034.56      984.58     26.07 o 
   6   7  10       31.29       42.84     15.79 o 
   7   7  10      379.44      378.12     18.16 o 
   8   7  10      260.79      310.65     22.76 o 
   9   7  10       55.51       86.94     37.87 o 
  -9   8  10       80.94      116.95     25.97 o 
  -8   8  10        4.98       14.94     14.38 o 
  -7   8  10       15.68        9.84     13.48 o 
  -6   8  10       87.76       76.96     15.45 o 
  -5   8  10      365.89      354.24     15.56 o 
  -4   8  10        8.77       14.89     11.61 o 
  -3   8  10      578.11      607.71     33.93 o 
  -2   8  10      639.02      589.63     15.19 o 
  -1   8  10        3.78       12.50     13.67 o 
   0   8  10      157.68      168.92     14.57 o 
   1   8  10      733.87      740.22     60.48 o 
   2   8  10       51.16       64.95     14.61 o 
   3   8  10     2090.62     1977.93     23.68 o 
   4   8  10      730.53      746.15     28.92 o 
   5   8  10     1703.49     1682.05     33.24 o 
   6   8  10       20.34       15.43     23.29 o 
   7   8  10     1325.00     1282.51     21.65 o 
   8   8  10      303.53      320.07     36.96 o 
   9   8  10      575.06      580.13     26.24 o 
  -9   9  10      339.69      397.75     51.27 o 
  -8   9  10      166.28      171.14     15.70 o 
  -7   9  10      256.81      252.93     27.94 o 
  -6   9  10      725.32      653.18     15.09 o 
  -5   9  10     1001.37     1003.25     62.03 o 
  -4   9  10     3059.08     3065.54     42.77 o 
  -3   9  10     2551.16     2506.53    110.12 o 
  -2   9  10      778.65      751.76     41.04 o 
  -1   9  10      941.18     1007.92     24.86 o 
   0   9  10       19.57       27.64     14.50 o 
   1   9  10     3836.34     3683.18    193.22 o 
   2   9  10       72.94      104.91     21.30 o 
   3   9  10      241.35      214.29     15.49 o 
   4   9  10      125.81      166.73     15.82 o 
   5   9  10     2266.81     2223.65     26.08 o 
   6   9  10      300.65      290.21     24.11 o 
   7   9  10      209.24      238.34     18.37 o 
   8   9  10        7.76       -0.02     23.43 o 
   9   9  10      274.30      273.49     23.41 o 
  -8  10  10       82.48       90.13     15.85 o 
  -7  10  10      178.09      204.07     18.75 o 
  -6  10  10       25.65       45.24     13.55 o 
  -5  10  10      100.79      100.18     13.10 o 
  -4  10  10      302.07      267.59     13.15 o 
  -3  10  10      248.75      292.43     21.97 o 
  -2  10  10       31.92       25.03     14.89 o 
  -1  10  10      964.09      900.82     23.44 o 
   0  10  10      150.41      156.40     15.20 o 
   1  10  10      184.13      216.84     22.44 o 
   2  10  10       17.16       10.56     15.30 o 
   3  10  10     1697.12     1695.59     17.44 o 
   4  10  10      389.47      397.25     13.91 o 
   5  10  10      808.93      828.45     25.14 o 
   6  10  10      292.72      307.32     18.26 o 
   7  10  10      173.67      146.64     27.63 o 
   8  10  10      113.31      126.62     20.29 o 
  -8  11  10      221.27      165.13     15.18 o 
  -7  11  10       46.74       46.24     15.19 o 
  -6  11  10       46.90       60.91     12.70 o 
  -5  11  10       70.50       95.82     44.94 o 
  -4  11  10      249.42      280.41     13.49 o 
  -3  11  10      165.49      148.51     18.61 o 
  -2  11  10       87.26       81.66     12.67 o 
  -1  11  10       11.45       27.19     16.24 o 
   0  11  10      577.34      665.50     23.49 o 
   1  11  10       77.89       94.15     22.12 o 
   2  11  10      422.84      395.51     12.31 o 
   3  11  10       70.29       91.12     16.35 o 
   4  11  10       53.28       64.49     16.75 o 
   5  11  10       97.35      120.83     17.58 o 
   6  11  10       59.93       51.50     18.35 o 
   7  11  10      537.12      615.85     42.88 o 
   8  11  10        0.45        4.37     29.10 o 
  -7  12  10       71.52      107.99     19.85 o 
  -6  12  10      418.56      440.43     29.95 o 
  -5  12  10       50.03       49.62     12.84 o 
  -4  12  10        0.04      -12.38     16.70 o 
  -3  12  10      350.72      320.10     14.32 o 
  -2  12  10      231.43      249.16     16.81 o 
  -1  12  10       30.27       45.15     16.54 o 
   0  12  10      182.04      167.97     16.93 o 
   1  12  10        2.36       10.15     21.99 o 
   2  12  10       56.92       82.31     28.54 o 
   3  12  10       26.29       61.88     17.14 o 
   4  12  10       95.83      111.74     12.71 o 
   5  12  10      496.09      515.61     45.72 o 
   6  12  10      143.67      141.87     19.23 o 
   7  12  10       39.17       37.40     20.36 o 
  -6  13  10      312.95      273.46     23.26 o 
  -5  13  10      190.36      220.83     15.85 o 
  -4  13  10       24.52        8.00     18.94 o 
  -3  13  10       32.66       52.75     14.56 o 
  -2  13  10      167.31      177.37     17.84 o 
  -1  13  10      420.60      402.72     18.43 o 
   0  13  10       99.71      111.54     18.95 o 
   1  13  10      494.61      546.22     15.43 o 
   2  13  10       13.27       30.91     12.63 o 
   3  13  10      148.70      150.69     28.14 o 
   4  13  10      321.27      360.60     18.87 o 
   5  13  10       45.47       63.62     19.07 o 
   6  13  10      149.33      146.03     35.46 o 
  -5  14  10      205.74      199.63     17.01 o 
  -4  14  10       91.98       71.56     15.73 o 
  -3  14  10       21.73       18.20     18.86 o 
  -2  14  10       86.95       99.76     26.39 o 
  -1  14  10      218.36      232.08     13.74 o 
   0  14  10       41.89       48.60     22.35 o 
   1  14  10      217.63      197.51     15.20 o 
   2  14  10       17.65       10.58     18.57 o 
   3  14  10      644.46      673.63     71.13 o 
   4  14  10        3.05       -2.50     19.61 o 
   5  14  10      945.34      870.19     99.47 o 
  -3  15  10       28.46       -8.91     20.78 o 
  -2  15  10     1560.24     1643.35     19.54 o 
  -1  15  10      299.58      320.99     29.75 o 
   0  15  10      628.68      685.80     34.73 o 
   1  15  10       13.53       34.64     34.27 o 
   2  15  10      459.81      489.02     27.08 o 
   3  15  10       58.02      122.80     20.37 o 
 -11   0  11       72.02       48.71     27.70 o 
  -9   0  11     1137.10     1183.28     26.72 o 
  -7   0  11      470.00      496.74     16.44 o 
  -5   0  11     7544.00     7653.73     37.39 o 
  -3   0  11     6581.90     6195.34     35.88 o 
  -1   0  11     1003.91     1395.69     24.56 o 
   1   0  11     1114.94     1144.23     25.32 o 
   3   0  11       82.42       66.84     28.06 o 
 -11   1  11        6.15        7.06     16.41 o 
 -10   1  11      185.08      174.65     18.15 o 
  -9   1  11      183.37      177.97     20.91 o 
  -8   1  11       17.01       13.98     14.68 o 
  -7   1  11      398.17      406.55     13.13 o 
  -6   1  11      237.33      252.76     25.95 o 
  -5   1  11     4018.00     3876.92     18.75 o 
  -4   1  11     1292.18     1428.70     43.21 o 
  -3   1  11     2987.92     3001.14     67.94 o 
  -2   1  11     1432.31     1344.93     29.33 o 
  -1   1  11      454.95      408.29     23.05 o 
   0   1  11       80.37       42.77     13.54 o 
   1   1  11     1579.88     1608.01     19.42 o 
   2   1  11     4527.57     4473.01     67.14 o 
   3   1  11     1021.87     1025.39     45.48 o 
 -11   2  11      146.85      137.42     18.94 o 
 -10   2  11     1442.70     1461.69     51.27 o 
  -9   2  11      577.03      611.63     54.61 o 
  -8   2  11      306.88      336.64     16.24 o 
  -7   2  11     1854.70     1867.80     32.12 o 
  -6   2  11      261.60      275.33     18.01 o 
  -5   2  11     3376.78     3187.03     34.42 o 
  -4   2  11     1310.12     1229.57     14.67 o 
  -3   2  11     3723.61     3415.41     26.55 o 
  -2   2  11      168.63      163.15     19.57 o 
  -1   2  11      520.25      408.96     16.05 o 
   0   2  11     1449.53     1358.96     21.24 o 
   1   2  11      300.10      275.76     20.49 o 
   2   2  11       44.77       63.84     19.80 o 
   3   2  11      370.43      422.61     21.25 o 
   4   2  11      509.21      530.27     26.72 o 
 -11   3  11        0.96       21.96     20.26 o 
 -10   3  11       22.85       43.20     26.11 o 
  -9   3  11      562.43      545.16     42.02 o 
  -8   3  11       21.57       35.34     13.39 o 
  -7   3  11      991.67      980.09     23.62 o 
  -6   3  11     3686.01     3493.53    129.76 o 
  -5   3  11     5693.69     5617.89     33.37 o 
  -4   3  11     2280.94     2102.33     21.50 o 
  -3   3  11     8571.21     8386.12     74.71 o 
  -2   3  11     2314.31     2340.64     18.92 o 
  -1   3  11     5394.68     5190.45    133.39 o 
   0   3  11      666.61      620.52     15.43 o 
   1   3  11     5893.26     5680.21    155.50 o 
   2   3  11     2488.43     2541.34     50.87 o 
   3   3  11     2789.94     2652.59    154.58 o 
   4   3  11      445.25      433.26     29.36 o 
 -10   4  11      183.03      194.19     24.60 o 
  -9   4  11       28.91       34.77     14.68 o 
  -8   4  11     2161.77     2150.35     99.79 o 
  -7   4  11        6.18       46.45     22.12 o 
  -6   4  11      159.41      172.80     20.94 o 
  -5   4  11     2636.39     2622.25     19.53 o 
  -4   4  11      168.57      197.85     11.77 o 
  -3   4  11     1465.95     1542.03     16.92 o 
  -2   4  11       15.44       32.41     13.10 o 
  -1   4  11     2368.10     2271.63     17.90 o 
   0   4  11       23.73       29.29     13.72 o 
   1   4  11      957.50      976.20     16.62 o 
   2   4  11        2.18        4.86     13.49 o 
   3   4  11     6942.98     6995.36    248.68 o 
   4   4  11     1966.46     1959.67    100.93 o 
   5   4  11     3549.35     3415.35    105.26 o 
 -10   5  11      601.17      606.75     21.47 o 
  -9   5  11       46.11       62.59     35.85 o 
  -8   5  11     2102.81     2093.48     29.03 o 
  -7   5  11      242.84      292.33     22.67 o 
  -6   5  11     3529.40     3492.81     19.31 o 
  -5   5  11      222.96      213.99     14.61 o 
  -4   5  11     9876.99     9792.26     78.67 o 
  -3   5  11     2182.76     2255.39     52.49 o 
  -2   5  11     1787.65     1713.50     43.93 o 
  -1   5  11     2430.77     2360.50     33.16 o 
   0   5  11    10649.28    10697.18    288.63 o 
   1   5  11      334.78      309.33     14.52 o 
   2   5  11     8200.28     8131.57    141.11 o 
   3   5  11      960.70      947.00     24.99 o 
   4   5  11     6591.02     6453.14    260.38 o 
   5   5  11      404.11      373.33     17.93 o 
   6   5  11     6528.33     6705.02     71.74 o 
   7   5  11      989.37      957.14     53.70 o 
 -10   6  11      294.16      309.02     23.86 o 
  -9   6  11      377.23      384.42     42.95 o 
  -8   6  11      953.73      900.25     26.52 o 
  -7   6  11      121.87      119.98     15.92 o 
  -6   6  11       14.79       31.37     11.97 o 
  -5   6  11      413.77      420.75     11.37 o 
  -4   6  11        1.62      -11.84     11.84 o 
  -3   6  11      396.31      369.68     26.60 o 
  -2   6  11      532.18      535.29     21.32 o 
  -1   6  11      350.04      367.63     12.44 o 
   0   6  11        0.48       13.19     11.34 o 
   1   6  11     1219.92     1208.87     50.60 o 
   2   6  11      181.61      201.69     14.74 o 
   3   6  11     3830.49     3912.32     35.43 o 
   4   6  11      528.61      506.53     23.39 o 
   5   6  11     1770.62     1698.77     31.15 o 
   6   6  11      396.58      416.93     20.92 o 
   7   6  11     2277.16     2304.35     47.94 o 
   8   6  11      319.86      369.45     42.67 o 
 -10   7  11      199.28      215.46     20.98 o 
  -9   7  11       89.19      131.70     25.90 o 
  -8   7  11      773.05      732.44     20.19 o 
  -7   7  11      463.84      429.41     14.69 o 
  -6   7  11     1751.69     1667.30     72.44 o 
  -5   7  11     1946.29     1843.60     33.24 o 
  -4   7  11     2160.97     2104.69     79.91 o 
  -3   7  11     1650.66     1545.20     50.60 o 
  -2   7  11     6036.63     6107.48    105.31 o 
  -1   7  11     1620.19     1525.82     24.06 o 
   0   7  11     1769.43     1788.02     31.04 o 
   1   7  11      477.62      508.58     15.44 o 
   2   7  11     1888.86     1760.73     67.76 o 
   3   7  11     1561.87     1556.11     21.87 o 
   4   7  11      854.92      833.54     25.28 o 
   5   7  11      619.95      647.84     19.18 o 
   6   7  11     2209.05     2186.22     70.20 o 
   7   7  11     2523.56     2592.53     79.39 o 
   8   7  11      833.07      856.39     26.36 o 
   9   7  11      554.39      632.45     37.52 o 
  -9   8  11        8.03       55.59     27.21 o 
  -8   8  11       13.95       19.00     14.44 o 
  -7   8  11        0.82        4.03     12.23 o 
  -6   8  11       76.56       92.01     19.96 o 
  -5   8  11      280.84      272.13     15.70 o 
  -4   8  11      567.37      523.35     16.28 o 
  -3   8  11      755.69      739.75     22.72 o 
  -2   8  11      433.58      442.09     23.75 o 
  -1   8  11        4.51       18.02     16.16 o 
   0   8  11      414.14      430.22     11.61 o 
   1   8  11        4.26       10.12     10.25 o 
   2   8  11      318.68      316.47     21.92 o 
   3   8  11       89.56      105.46     22.85 o 
   4   8  11      374.11      346.74     16.28 o 
   5   8  11        6.20        6.75     22.61 o 
   6   8  11      491.64      442.84     18.12 o 
   7   8  11      385.09      434.73     20.92 o 
   8   8  11      102.98      121.48     23.36 o 
   9   8  11     1368.83     1455.57     33.31 o 
  -9   9  11        0.78        5.76     19.96 o 
  -8   9  11       37.81       33.72     18.84 o 
  -7   9  11       75.05       77.73     25.59 o 
  -6   9  11      107.25      102.93     11.57 o 
  -5   9  11      511.51      471.92     41.28 o 
  -4   9  11        0.27       30.77     14.83 o 
  -3   9  11     1930.73     1843.58     37.83 o 
  -2   9  11       37.39       35.91     16.83 o 
  -1   9  11     1992.22     1902.08     18.64 o 
   0   9  11        1.36       16.46     14.06 o 
   1   9  11     2921.77     2946.32     20.95 o 
   2   9  11       99.29      113.66     21.66 o 
   3   9  11     1108.73     1129.14     18.27 o 
   4   9  11      551.42      583.09     17.23 o 
   5   9  11     1698.26     1744.95     48.62 o 
   6   9  11      234.48      227.84     24.56 o 
   7   9  11     1496.39     1564.70     34.25 o 
   8   9  11      118.98      125.83     19.49 o 
   9   9  11     1380.54     1285.11     30.94 o 
  -8  10  11      102.98      110.68     16.20 o 
  -7  10  11      445.67      483.01     15.89 o 
  -6  10  11      770.75      704.20     38.64 o 
  -5  10  11      732.08      715.53     50.94 o 
  -4  10  11      667.15      605.91     31.76 o 
  -3  10  11      588.88      540.78     40.86 o 
  -2  10  11      527.14      543.22     12.60 o 
  -1  10  11        1.81      -11.57     15.34 o 
   0  10  11      309.33      324.80     12.93 o 
   1  10  11       89.53       77.74     15.76 o 
   2  10  11       46.98       64.76     12.92 o 
   3  10  11      399.28      403.14     14.43 o 
   4  10  11       17.33       34.67     16.23 o 
   5  10  11        5.13       -5.44     17.14 o 
   6  10  11      287.91      269.67     23.23 o 
   7  10  11       65.01       30.03     47.82 o 
   8  10  11      601.01      629.65     22.20 o 
  -7  11  11      170.68      170.96     19.72 o 
  -6  11  11      168.52      126.31     15.53 o 
  -5  11  11      527.40      527.79     15.06 o 
  -4  11  11       99.54      116.17     13.83 o 
  -3  11  11      227.41      274.13     19.13 o 
  -2  11  11      248.83      240.75     20.08 o 
  -1  11  11       26.32       30.87     23.94 o 
   0  11  11     1378.81     1470.88     26.78 o 
   1  11  11      146.09      150.06     16.15 o 
   2  11  11     1240.92     1234.98     59.24 o 
   3  11  11      230.62      222.88     17.01 o 
   4  11  11     2483.51     2550.81     94.72 o 
   5  11  11       59.61       85.33     17.75 o 
   6  11  11      799.23      773.28     17.85 o 
   7  11  11        5.79      -21.01     28.25 o 
  -7  12  11     1783.37     1625.20    226.03 o 
  -6  12  11      671.29      655.98     38.33 o 
  -5  12  11     1110.97     1100.42     26.91 o 
  -4  12  11      179.45      201.05     41.95 o 
  -3  12  11      793.41      706.98     39.02 o 
  -2  12  11      217.70      225.45     14.65 o 
  -1  12  11      626.73      637.60     13.85 o 
   0  12  11      275.09      282.87     17.26 o 
   1  12  11      870.20      905.87     18.32 o 
   2  12  11      106.34       91.19     17.09 o 
   3  12  11      169.45      202.98     17.92 o 
   4  12  11      466.30      479.05     15.72 o 
   5  12  11      750.91      764.34     19.77 o 
   6  12  11      685.92      622.79     31.61 o 
   7  12  11       36.85       31.28     20.82 o 
  -6  13  11      162.07      186.64     20.13 o 
  -5  13  11     1141.73     1103.82     39.59 o 
  -4  13  11      411.35      412.37     25.49 o 
  -3  13  11     1030.28     1049.66     95.45 o 
  -2  13  11        6.00       19.75     19.36 o 
  -1  13  11     1950.68     2043.44     30.18 o 
   0  13  11       63.48       62.93     17.45 o 
   1  13  11     1199.52     1190.51     24.30 o 
   2  13  11     1123.40     1168.35     45.74 o 
   3  13  11     1474.63     1525.32     91.07 o 
   4  13  11      192.41      212.83     16.10 o 
   5  13  11     2845.21     2854.15     83.22 o 
   6  13  11      644.32      693.69     22.11 o 
  -4  14  11        4.32       18.84     16.07 o 
  -3  14  11       23.90       69.16     19.25 o 
  -2  14  11       53.64       60.94     20.03 o 
  -1  14  11      440.08      411.04     27.99 o 
   0  14  11        1.07       -2.69     18.51 o 
   1  14  11      575.23      606.76     37.50 o 
   2  14  11      155.02      214.11     33.26 o 
   3  14  11     1088.00     1156.56     21.88 o 
   4  14  11      104.97      130.35     20.09 o 
  -2  15  11      824.78      872.68     23.03 o 
  -1  15  11      752.05      786.38     69.73 o 
   0  15  11      503.87      490.60     17.11 o 
   1  15  11      282.16      286.83     20.45 o 
   2  15  11      402.64      394.37     22.64 o 
 -10   0  12     3667.00     3682.07     34.68 o 
  -8   0  12     1003.70     1058.60     19.64 o 
  -6   0  12     7958.99     7771.99     34.35 o 
  -4   0  12    16923.06    16170.13     48.84 o 
  -2   0  12    17028.10    18239.90     57.09 o 
   0   0  12    20619.05    20826.11     65.86 o 
   2   0  12    23062.30    23780.67     89.22 o 
 -11   1  12      212.39      211.77     48.92 o 
 -10   1  12      322.83      316.97     15.60 o 
  -9   1  12        5.68       16.80     18.69 o 
  -8   1  12       57.20       76.87     27.84 o 
  -7   1  12      160.44      191.90     26.05 o 
  -6   1  12      291.30      284.02     10.86 o 
  -5   1  12       68.02      126.32     11.90 o 
  -4   1  12       32.35       54.95     14.09 o 
  -3   1  12     1784.09     1680.99     14.66 o 
  -2   1  12     3511.26     3621.86     66.78 o 
  -1   1  12     1750.93     1645.76     59.73 o 
   0   1  12      102.74      134.64     13.71 o 
   1   1  12     2553.23     2711.37     33.65 o 
   2   1  12      109.27      141.34     15.68 o 
   3   1  12     3751.34     3500.91     37.43 o 
 -11   2  12      907.86      905.37     51.95 o 
 -10   2  12      668.70      729.09     20.13 o 
  -9   2  12     2510.98     2645.38     21.72 o 
  -8   2  12     2217.42     2287.86     20.30 o 
  -7   2  12     1511.07     1467.87     35.95 o 
  -6   2  12     1765.35     1793.95     44.25 o 
  -5   2  12     4984.47     5017.13     79.55 o 
  -4   2  12     9635.07     9284.51    130.44 o 
  -3   2  12     8174.81     8312.08    167.52 o 
  -2   2  12     2835.99     2994.06     28.15 o 
  -1   2  12     3806.38     3745.49     28.45 o 
   0   2  12     5567.21     5593.00     35.49 o 
   1   2  12    17649.11    17989.46     66.94 o 
   2   2  12     4978.38     5005.01    133.26 o 
   3   2  12     6248.35     6388.04    229.86 o 
   4   2  12     1498.12     1609.30     67.04 o 
 -10   3  12      242.27      214.27     15.68 o 
  -9   3  12       23.21       20.65     17.46 o 
  -8   3  12      533.01      563.45     45.75 o 
  -7   3  12       21.48       38.35     12.86 o 
  -6   3  12      409.45      408.75     17.53 o 
  -5   3  12      205.89      228.94     20.88 o 
  -4   3  12     1032.03      961.32     17.98 o 
  -3   3  12      126.85      117.64     14.39 o 
  -2   3  12       50.63       75.57     11.10 o 
  -1   3  12      296.32      335.48     14.82 o 
   0   3  12     1150.98     1203.58     15.88 o 
   1   3  12       42.01       50.96     11.18 o 
   2   3  12      270.40      286.74     15.26 o 
   3   3  12     1574.59     1620.27     64.36 o 
   4   3  12     1659.19     1554.14     37.48 o 
 -10   4  12      110.46      143.71     36.31 o 
  -9   4  12     1236.73     1237.38     73.78 o 
  -8   4  12      119.80      130.56     13.82 o 
  -7   4  12     1435.43     1420.15     83.12 o 
  -6   4  12       89.22      107.13     14.65 o 
  -5   4  12     1234.55     1257.17     18.95 o 
  -4   4  12     1485.01     1543.30     17.12 o 
  -3   4  12      563.80      553.26     11.38 o 
  -2   4  12      131.04      189.19     14.02 o 
  -1   4  12     1452.21     1566.96     18.16 o 
   0   4  12      321.98      305.52     14.87 o 
   1   4  12     5295.70     5414.29    111.59 o 
   2   4  12      248.76      248.59     14.95 o 
   3   4  12     3096.22     3039.75    108.99 o 
   4   4  12      113.02      132.25     15.37 o 
   5   4  12     2747.61     2851.73     99.43 o 
 -10   5  12       64.20       97.35     19.57 o 
  -9   5  12      145.78      124.27     15.19 o 
  -8   5  12       17.98       25.13     18.97 o 
  -7   5  12       12.23       44.59     22.12 o 
  -6   5  12        1.46       10.93     14.91 o 
  -5   5  12      297.63      319.59     19.66 o 
  -4   5  12      373.10      348.67     14.99 o 
  -3   5  12        0.55       35.94     11.48 o 
  -2   5  12     1112.96     1052.28     24.73 o 
  -1   5  12       20.59       13.44     10.07 o 
   0   5  12        2.79        0.20     14.15 o 
   1   5  12      601.47      607.53     13.80 o 
   2   5  12      789.43      748.78     22.28 o 
   3   5  12     1998.23     1816.33     20.61 o 
   4   5  12       54.84       49.68     15.83 o 
   5   5  12     1653.39     1749.59     25.82 o 
   6   5  12      248.52      273.00     24.06 o 
 -10   6  12      254.09      253.58     36.16 o 
  -9   6  12       40.34       39.21     15.21 o 
  -8   6  12     1022.93     1011.49     26.95 o 
  -7   6  12      564.02      529.79     18.46 o 
  -6   6  12     1169.56     1181.82     95.57 o 
  -5   6  12     1223.28     1256.08     17.29 o 
  -4   6  12     3614.82     3581.83     82.21 o 
  -3   6  12     4045.92     4211.84     20.37 o 
  -2   6  12     2647.10     2580.14     77.43 o 
  -1   6  12     2143.65     2096.30     42.46 o 
   0   6  12      791.24      851.48     16.41 o 
   1   6  12     2144.21     2121.45     69.93 o 
   2   6  12      257.49      279.85     15.84 o 
   3   6  12      428.67      430.13     22.51 o 
   4   6  12      434.93      455.68     30.26 o 
   5   6  12      459.74      410.56     25.23 o 
   6   6  12     1429.43     1530.78     26.15 o 
   7   6  12        0.22       10.67     24.17 o 
  -9   7  12       24.03       39.96     27.11 o 
  -8   7  12      489.55      540.39     26.00 o 
  -7   7  12      592.35      584.01     14.61 o 
  -6   7  12        2.18      -11.68     15.78 o 
  -5   7  12      215.78      228.53     20.08 o 
  -4   7  12       61.29       58.70     12.24 o 
  -3   7  12        3.66      -14.32     14.32 o 
  -2   7  12       53.54       56.99     14.31 o 
  -1   7  12      372.40      350.66     15.33 o 
   0   7  12     1344.69     1363.22     47.86 o 
   1   7  12        3.95        1.96     11.49 o 
   2   7  12      757.66      711.66     36.78 o 
   3   7  12      131.79      126.41     21.69 o 
   4   7  12     1015.33     1021.77     25.97 o 
   5   7  12      313.64      344.33     18.69 o 
   6   7  12      697.99      718.00     30.62 o 
   7   7  12      649.18      682.14     24.25 o 
   8   7  12       42.23       42.14     27.41 o 
  -9   8  12      929.47      830.76     23.03 o 
  -8   8  12       12.67       13.10     18.21 o 
  -7   8  12     1082.78     1046.50     27.34 o 
  -6   8  12       15.34       23.29     11.35 o 
  -5   8  12     2830.60     2618.45    131.11 o 
  -4   8  12      639.25      667.58     13.99 o 
  -3   8  12     6760.39     6866.38    108.47 o 
  -2   8  12      339.83      334.64     21.94 o 
  -1   8  12    12605.53    12290.11    720.44 o 
   0   8  12      256.92      248.49     12.62 o 
   1   8  12     4631.49     4397.88     40.71 o 
   2   8  12     1951.94     1988.57     27.92 o 
   3   8  12     4219.94     4288.43    179.10 o 
   4   8  12      239.66      233.12     16.27 o 
   5   8  12     1737.04     1741.49     30.44 o 
   6   8  12      151.86      132.42     19.66 o 
   7   8  12      879.04      842.58     22.86 o 
   8   8  12       84.45       99.56     23.24 o 
   9   8  12      447.66      446.37     44.66 o 
  -8   9  12       15.81       36.66     19.10 o 
  -7   9  12       16.15       30.39     18.30 o 
  -6   9  12       22.37       14.74     13.52 o 
  -5   9  12       48.67       60.14     15.94 o 
  -4   9  12       49.72       45.66     22.02 o 
  -3   9  12      416.50      403.12     50.79 o 
  -2   9  12     2343.29     2355.77    110.88 o 
  -1   9  12      309.36      319.94     23.11 o 
   0   9  12     2214.73     2177.01    152.90 o 
   1   9  12       47.32       50.52     12.41 o 
   2   9  12     1555.66     1535.93     27.37 o 
   3   9  12       54.06       70.11     15.80 o 
   4   9  12      566.31      563.38     17.62 o 
   5   9  12      276.25      307.48     17.28 o 
   6   9  12     1193.09      934.34    370.69 o 
   7   9  12      523.61      491.07     20.08 o 
   8   9  12     1693.17     1707.81     30.15 o 
  -8  10  12     2230.49     2306.64     66.65 o 
  -7  10  12      787.00      721.10     50.42 o 
  -6  10  12     2760.51     2727.16     26.77 o 
  -5  10  12      207.75      219.44     21.50 o 
  -4  10  12     3499.27     3456.33    112.79 o 
  -3  10  12      943.07      845.47     15.25 o 
  -2  10  12     6836.50     6506.63    225.71 o 
  -1  10  12     1173.48     1151.73     51.10 o 
   0  10  12     8221.41     7709.34    138.11 o 
   1  10  12     2094.91     2081.02     27.99 o 
   2  10  12     5836.05     5644.12     37.32 o 
   3  10  12       16.28       29.82     16.71 o 
   4  10  12     2119.27     2066.05     21.58 o 
   5  10  12     1270.21     1306.28     52.95 o 
   6  10  12      216.24      250.15     26.95 o 
   7  10  12      374.21      356.20     44.24 o 
   8  10  12      275.78      289.73     31.56 o 
  -7  11  12      278.92      270.07     28.19 o 
  -6  11  12        3.39       31.85     18.60 o 
  -5  11  12        4.60      138.90     73.48 o 
  -4  11  12       12.48       39.63     13.62 o 
  -3  11  12        0.44        2.92     16.50 o 
  -2  11  12       49.90       86.46     17.73 o 
  -1  11  12      466.32      458.86     45.43 o 
   0  11  12       69.51       89.87     16.19 o 
   1  11  12      261.19      260.56     24.27 o 
   2  11  12     1455.62     1461.01     21.22 o 
   3  11  12      264.10      276.68     14.44 o 
   4  11  12      106.58      113.90     14.30 o 
   5  11  12      658.14      675.05     36.72 o 
   6  11  12       23.35       36.00     37.04 o 
   7  11  12      519.13      518.40     37.22 o 
  -6  12  12     3020.06     2914.34    252.68 o 
  -5  12  12       83.19      112.54     15.44 o 
  -4  12  12     1577.17     1486.70     27.78 o 
  -3  12  12      703.86      663.68     15.86 o 
  -2  12  12     2084.55     2243.97     28.84 o 
  -1  12  12      276.64      278.62     21.89 o 
   0  12  12     3054.65     2957.13     26.33 o 
   1  12  12     1639.12     1655.79     19.90 o 
   2  12  12     1551.64     1588.55     24.21 o 
   3  12  12      161.35      153.91     15.17 o 
   4  12  12     1528.48     1475.80     22.54 o 
   5  12  12      106.59      157.52     25.20 o 
   6  12  12     1553.93     1588.67     69.03 o 
  -5  13  12       93.93       98.70     14.21 o 
  -4  13  12      104.75      135.65     18.14 o 
  -3  13  12      219.23      223.56     15.59 o 
  -2  13  12       56.91       48.51     17.00 o 
  -1  13  12       19.31       39.02     18.30 o 
   0  13  12      169.19      165.07     25.67 o 
   1  13  12      636.87      618.34     18.73 o 
   2  13  12      531.98      554.13     18.01 o 
   3  13  12      611.02      648.84     19.88 o 
   4  13  12      835.97      753.62     36.75 o 
   5  13  12       11.66       44.39     20.40 o 
  -4  14  12       12.27       32.79     20.23 o 
  -3  14  12      447.37      422.54     43.75 o 
  -2  14  12       89.02      146.57     27.79 o 
  -1  14  12     1422.10     1409.85     24.37 o 
   0  14  12       15.13       58.70     25.30 o 
   1  14  12      409.37      440.17     46.52 o 
   2  14  12      112.49      121.20     19.84 o 
   3  14  12      649.89      606.82     18.01 o 
   0  15  12        4.45       15.14     28.51 o 
  -9   0  13      261.00      253.71     26.20 o 
  -7   0  13       18.51       79.66     21.50 o 
  -5   0  13     1638.54     1603.76     24.89 o 
  -3   0  13     8561.10     8847.81     40.45 o 
  -1   0  13     6465.44     6500.59     38.59 o 
   1   0  13     5893.70     5701.40     41.43 o 
   3   0  13       15.67       64.95     24.79 o 
 -10   1  13      839.13      852.50     72.85 o 
  -9   1  13     1897.63     1972.46     18.32 o 
  -8   1  13       18.35       31.79     16.07 o 
  -7   1  13      690.04      646.00     22.33 o 
  -6   1  13      101.87      141.96     11.92 o 
  -5   1  13     1254.49     1201.79     16.56 o 
  -4   1  13       66.32       92.23     11.28 o 
  -3   1  13      792.72      831.13     24.01 o 
  -2   1  13      672.81      601.45     13.07 o 
  -1   1  13      850.38      849.32     12.77 o 
   0   1  13     1412.92     1324.59     17.92 o 
   1   1  13     1401.39     1383.67     28.50 o 
   2   1  13      322.63      316.54     15.45 o 
   3   1  13     3603.98     3597.20     65.54 o 
   4   1  13      465.17      481.87     47.50 o 
 -10   2  13      645.16      608.30     17.29 o 
  -9   2  13       49.73       48.36     23.13 o 
  -8   2  13       64.67       84.02     24.53 o 
  -7   2  13      575.13      524.48     62.99 o 
  -6   2  13        4.57        5.22     14.83 o 
  -5   2  13     2065.18     2105.21     36.91 o 
  -4   2  13       20.59       31.62     13.90 o 
  -3   2  13      849.94      882.46     20.96 o 
  -2   2  13     1058.98     1097.74     25.38 o 
  -1   2  13      300.36      351.95     16.57 o 
   0   2  13     1291.33     1225.68     22.53 o 
   1   2  13     3381.89     3421.30     29.02 o 
   2   2  13     1234.13     1255.78     19.93 o 
   3   2  13      411.46      451.58     23.96 o 
   4   2  13      181.55      215.67     31.84 o 
 -10   3  13     1210.48     1328.42     23.98 o 
  -9   3  13     2362.82     2421.21     98.78 o 
  -8   3  13      269.63      262.66     44.22 o 
  -7   3  13     5651.26     5459.75     89.65 o 
  -6   3  13      765.85      783.17     16.61 o 
  -5   3  13     5954.65     5684.26     70.56 o 
  -4   3  13      794.29      799.28     22.48 o 
  -3   3  13     2960.64     2922.23     24.11 o 
  -2   3  13        6.94       27.60     13.51 o 
  -1   3  13     1010.75      949.66     14.42 o 
   0   3  13       99.02      115.47     18.09 o 
   1   3  13     2170.23     2087.23     23.21 o 
   2   3  13     2881.55     2647.02     32.07 o 
   3   3  13     2028.62     1894.88     31.81 o 
   4   3  13     5627.00     5522.23    270.54 o 
 -10   4  13       12.81       23.43     19.61 o 
  -9   4  13        7.84        3.27     20.36 o 
  -8   4  13      344.93      376.12     18.64 o 
  -7   4  13       88.51       64.73     15.90 o 
  -6   4  13       70.96      114.64     21.56 o 
  -5   4  13      169.16      133.98     20.42 o 
  -4   4  13     1454.20     1409.23     19.21 o 
  -3   4  13        5.03       13.60     11.32 o 
  -2   4  13      424.41      435.75     24.04 o 
  -1   4  13       49.30       95.49     14.35 o 
   0   4  13     3398.64     3201.10    116.71 o 
   1   4  13      380.14      388.07     15.31 o 
   2   4  13     4391.53     4271.87    147.85 o 
   3   4  13       13.84       24.73     14.56 o 
   4   4  13      668.87      691.85     30.86 o 
   5   4  13     1347.94     1250.13     38.20 o 
 -10   5  13     2003.89     1927.47     23.28 o 
  -9   5  13      381.39      406.90     21.34 o 
  -8   5  13     3103.06     3110.46     18.69 o 
  -7   5  13      282.06      302.02     23.26 o 
  -6   5  13     3880.57     3486.69     25.64 o 
  -5   5  13      907.48      922.84     16.54 o 
  -4   5  13     5840.50     5825.26     43.03 o 
  -3   5  13      380.99      364.87     27.01 o 
  -2   5  13     4648.20     4549.59    145.27 o 
  -1   5  13      912.66      906.12     40.70 o 
   0   5  13     1406.88     1436.80     26.34 o 
   1   5  13       50.49       88.60     14.61 o 
   2   5  13     6467.19     6158.69    186.21 o 
   3   5  13        3.02       12.05     14.88 o 
   4   5  13     1897.89     1816.88     63.34 o 
   5   5  13      249.65      245.30     18.29 o 
   6   5  13     1086.19     1036.44     31.72 o 
  -9   6  13        9.07       50.76     15.20 o 
  -8   6  13        0.11      -17.71     17.71 o 
  -7   6  13      230.85      236.25     23.88 o 
  -6   6  13       60.57       92.97     26.11 o 
  -5   6  13       36.76       46.76     12.32 o 
  -4   6  13       21.80       28.77     24.76 o 
  -3   6  13      169.23      166.85     12.55 o 
  -2   6  13      893.80      930.66     32.48 o 
  -1   6  13      292.94      317.05     12.63 o 
   0   6  13       97.58      111.01     12.10 o 
   1   6  13      329.01      376.92     15.14 o 
   2   6  13      336.94      311.16     15.39 o 
   3   6  13     1297.54     1376.47     27.70 o 
   4   6  13      193.74      187.84     15.98 o 
   5   6  13      158.68      177.89     17.93 o 
   6   6  13        8.24       14.59     20.25 o 
   7   6  13      178.51      192.41     32.43 o 
  -9   7  13      702.19      677.72     28.23 o 
  -8   7  13     1272.68     1252.31     28.51 o 
  -7   7  13      226.86      221.16     16.28 o 
  -6   7  13     3122.62     3045.52     58.51 o 
  -5   7  13     2575.81     2370.00    159.44 o 
  -4   7  13     3357.42     3306.94     58.98 o 
  -3   7  13      741.65      711.16     12.48 o 
  -2   7  13     3274.11     3237.70     65.70 o 
  -1   7  13      239.96      235.76     14.73 o 
   0   7  13     4498.65     4353.29    143.67 o 
   1   7  13       59.94       69.31     12.01 o 
   2   7  13      806.43      832.44     19.07 o 
   3   7  13      797.32      823.42     24.99 o 
   4   7  13     1533.94     1542.49     29.16 o 
   5   7  13      184.98      187.96     16.67 o 
   6   7  13       31.85       53.49     18.44 o 
   7   7  13        0.67      -12.52     22.67 o 
  -9   8  13       71.90      113.43     20.29 o 
  -8   8  13       90.83       86.61     26.88 o 
  -7   8  13      162.59      176.76     14.72 o 
  -6   8  13       23.50       32.50     13.32 o 
  -5   8  13        1.12       14.21     15.90 o 
  -4   8  13       22.50       20.81     13.67 o 
  -3   8  13      195.69      202.41     13.25 o 
  -2   8  13     1887.24     1825.75     27.81 o 
  -1   8  13       26.90       48.93     35.67 o 
   0   8  13      671.59      668.16     14.21 o 
   1   8  13       17.51       27.34     12.19 o 
   2   8  13     1604.86     1660.89     43.32 o 
   3   8  13       10.98       28.94     15.51 o 
   4   8  13      909.67      907.69     60.79 o 
   5   8  13      250.84      200.78     50.52 o 
   6   8  13      622.70      606.39     24.74 o 
   7   8  13      184.33      197.75     22.90 o 
   8   8  13       19.51       26.51     27.22 o 
  -8   9  13       24.80       16.55     21.65 o 
  -7   9  13      413.37      403.75     18.92 o 
  -6   9  13       10.45       18.75     14.13 o 
  -5   9  13      206.00      206.81     16.89 o 
  -4   9  13       67.15       65.45     16.10 o 
  -3   9  13      378.16      343.26     16.47 o 
  -2   9  13      116.28      114.20     13.16 o 
  -1   9  13      330.78      344.10     16.08 o 
   0   9  13      293.89      299.83     11.82 o 
   1   9  13      150.15      164.68     16.06 o 
   2   9  13      308.66      292.36     23.26 o 
   3   9  13      107.72      104.30     11.76 o 
   4   9  13      159.96      207.37     16.75 o 
   5   9  13      238.50      223.20     25.05 o 
   6   9  13      263.97      279.10     20.33 o 
   7   9  13      229.35      225.28     21.45 o 
   8   9  13      298.30      328.95     26.91 o 
  -7  10  13       92.33      153.45     28.61 o 
  -6  10  13       76.21       69.05     13.26 o 
  -5  10  13      227.04      256.83     45.98 o 
  -4  10  13      974.50      947.92     18.65 o 
  -3  10  13     1476.49     1531.52     19.93 o 
  -2  10  13     1060.76     1073.45     17.74 o 
  -1  10  13     1562.87     1495.38     79.13 o 
   0  10  13     1678.28     1687.04     40.84 o 
   1  10  13       95.87      113.54     24.96 o 
   2  10  13      827.52      821.63     20.16 o 
   3  10  13        8.13       11.80     16.85 o 
   4  10  13     1722.87     1760.00     38.02 o 
   5  10  13       80.87       97.30     18.05 o 
   6  10  13      123.98      121.58     27.14 o 
   7  10  13       90.71       86.03     20.17 o 
  -7  11  13       28.73       11.25     14.35 o 
  -6  11  13     1046.74     1037.48     54.19 o 
  -5  11  13       23.76       -1.13     15.09 o 
  -4  11  13       36.81       44.09     14.26 o 
  -3  11  13        6.69        5.02     14.19 o 
  -2  11  13      238.08      260.14     33.76 o 
  -1  11  13        0.02       25.33     16.32 o 
   0  11  13     1037.18      988.79     36.60 o 
   1  11  13      337.07      357.05     24.63 o 
   2  11  13      173.13      206.49     24.96 o 
   3  11  13     1324.99     1295.32     20.46 o 
   4  11  13       29.24       31.24     15.20 o 
   5  11  13      406.52      416.11     44.81 o 
   6  11  13      115.10      154.25     19.73 o 
   7  11  13      213.47      255.57     21.53 o 
  -6  12  13       92.40      102.16     25.53 o 
  -5  12  13     1374.37     1243.85     18.51 o 
  -4  12  13      143.79      110.42     27.06 o 
  -3  12  13     1156.73     1148.88     17.28 o 
  -2  12  13       10.77       40.50     12.83 o 
  -1  12  13      580.98      599.21     18.58 o 
   0  12  13        1.03       -6.00     17.19 o 
   1  12  13     1332.64     1254.63     22.02 o 
   2  12  13        1.30       17.15     17.55 o 
   3  12  13      752.40      799.78     19.92 o 
   4  12  13      181.25      199.93     18.90 o 
   5  12  13      462.18      494.84     21.06 o 
   6  12  13       12.89       38.16     20.56 o 
  -4  13  13        1.91       27.97     13.96 o 
  -3  13  13      213.33      246.27     14.19 o 
  -2  13  13       45.97      114.86     33.24 o 
  -1  13  13      296.02      298.14     19.61 o 
   0  13  13        5.32       28.84     26.10 o 
   1  13  13      203.64      229.87     18.86 o 
   2  13  13      345.14      327.08     19.16 o 
   3  13  13       25.01       64.47     19.11 o 
   4  13  13      203.33      183.80     18.15 o 
  -3  14  13      641.27      623.82     26.46 o 
  -2  14  13      149.46      106.12     20.29 o 
  -1  14  13      685.73      687.72     29.75 o 
   0  14  13      178.77      147.92     17.21 o 
   1  14  13      271.52      249.06     20.33 o 
   2  14  13     1101.38     1054.98     80.17 o 
   3  14  13      307.75      258.66     15.65 o 
 -10   0  14     2211.79     2291.67     33.01 o 
  -8   0  14      400.86      422.85     18.37 o 
  -6   0  14      234.95      258.21     21.79 o 
  -4   0  14      524.42      567.60     22.25 o 
  -2   0  14      227.10      185.59     14.91 o 
   0   0  14      753.25      778.18     22.67 o 
   2   0  14     4404.54     4670.08     40.75 o 
   4   0  14       90.15       95.94     37.22 o 
 -10   1  14     1123.94      991.76     27.84 o 
  -9   1  14       16.19       11.76     14.54 o 
  -8   1  14        2.69       -4.90     12.24 o 
  -7   1  14      253.79      263.39     13.57 o 
  -6   1  14      671.86      704.51     55.98 o 
  -5   1  14       10.01       10.87     14.17 o 
  -4   1  14      257.52      292.47     12.10 o 
  -3   1  14       24.30       26.68     11.38 o 
  -2   1  14      654.45      669.68     27.47 o 
  -1   1  14       97.36      102.03     11.68 o 
   0   1  14       78.33       98.50     14.23 o 
   1   1  14     1089.82     1110.55     17.39 o 
   2   1  14     1174.04     1144.53     18.75 o 
   3   1  14     2531.35     2683.40     51.43 o 
   4   1  14      348.54      341.60     27.12 o 
 -10   2  14       43.35       60.19     16.38 o 
  -9   2  14      611.95      612.10     44.71 o 
  -8   2  14       39.98       38.49     17.61 o 
  -7   2  14      266.77      288.85     11.79 o 
  -6   2  14      135.23      113.23     20.85 o 
  -5   2  14      160.23      158.31     12.38 o 
  -4   2  14        1.02        5.39     19.48 o 
  -3   2  14      199.45      211.96     11.76 o 
  -2   2  14     2036.11     1897.87     30.45 o 
  -1   2  14      679.60      631.13     15.87 o 
   0   2  14       71.30      373.31    177.83 o 
   1   2  14     3831.82     3669.03     53.11 o 
   2   2  14       37.95       42.78     14.13 o 
   3   2  14      249.83      259.09     17.76 o 
   4   2  14       64.20       78.82     25.90 o 
 -10   3  14      274.03      292.30     20.19 o 
  -9   3  14      935.66      881.63     24.42 o 
  -8   3  14     1680.72     1778.14     17.89 o 
  -7   3  14        0.94       34.40     15.93 o 
  -6   3  14     2364.65     2283.81     43.50 o 
  -5   3  14       73.88       91.08     17.19 o 
  -4   3  14     1777.66     1859.18     18.15 o 
  -3   3  14      410.86      446.54     21.43 o 
  -2   3  14      112.11      147.88     20.45 o 
  -1   3  14       54.00       50.79     14.45 o 
   0   3  14       62.68       71.61     14.13 o 
   1   3  14      955.32      935.06     19.80 o 
   2   3  14      266.98      287.18     21.66 o 
   3   3  14     1912.09     1853.34     58.79 o 
   4   3  14      156.56      178.28     27.27 o 
 -10   4  14      209.71      230.88     20.33 o 
  -9   4  14       49.89       68.69     15.27 o 
  -8   4  14      160.02      181.89     17.62 o 
  -7   4  14       61.74       94.96     17.01 o 
  -6   4  14       28.82       35.40     12.42 o 
  -5   4  14      119.40      141.81     21.20 o 
  -4   4  14      181.24      156.82     14.75 o 
  -3   4  14      113.12      122.46     15.30 o 
  -2   4  14     1972.70     1834.64     20.99 o 
  -1   4  14      403.48      414.03     32.79 o 
   0   4  14     4572.62     4575.50     95.21 o 
   1   4  14     2215.85     2226.71     79.00 o 
   2   4  14     2051.10     2000.65     48.43 o 
   3   4  14     2146.23     2199.53    113.41 o 
   4   4  14     1419.88     1302.98     30.05 o 
   5   4  14     1098.02     1105.16     29.58 o 
  -9   5  14      703.87      655.65     46.26 o 
  -8   5  14      451.58      442.16     15.68 o 
  -7   5  14     2039.37     1989.34     20.02 o 
  -6   5  14      578.55      594.64     18.04 o 
  -5   5  14     3599.24     3587.33     29.69 o 
  -4   5  14       41.34       46.31     22.35 o 
  -3   5  14      657.65      644.43     20.23 o 
  -2   5  14       47.13       51.74     11.81 o 
  -1   5  14      887.73      949.70     47.03 o 
   0   5  14       35.54       42.31     14.30 o 
   1   5  14     1861.95     1784.39     57.11 o 
   2   5  14      228.05      211.61     15.16 o 
   3   5  14      370.56      391.43     16.23 o 
   4   5  14      689.59      632.08     51.79 o 
   5   5  14      162.80      194.89     20.36 o 
   6   5  14      216.60      202.09     37.27 o 
  -9   6  14       10.54        2.81     32.87 o 
  -8   6  14      415.38      403.22     15.61 o 
  -7   6  14       19.48       55.91     23.46 o 
  -6   6  14      569.03      539.84     24.50 o 
  -5   6  14      295.93      295.96     11.92 o 
  -4   6  14      222.34      219.41     13.48 o 
  -3   6  14     1415.80     1324.17     18.53 o 
  -2   6  14     1217.21     1182.25     17.09 o 
  -1   6  14      591.41      601.85     43.49 o 
   0   6  14     1696.78     1640.88     18.56 o 
   1   6  14       72.60       75.80     14.14 o 
   2   6  14     1612.85     1557.93     67.38 o 
   3   6  14      270.46      263.17     16.49 o 
   4   6  14      705.01      724.58     22.74 o 
   5   6  14       28.30       50.27     16.52 o 
   6   6  14     2483.74     2531.59     62.02 o 
  -9   7  14     1851.00     1703.86     42.77 o 
  -8   7  14        6.20       19.61     18.59 o 
  -7   7  14      529.53      487.54     18.46 o 
  -6   7  14      147.81      167.06     31.17 o 
  -5   7  14     1912.60     1875.13    119.87 o 
  -4   7  14      234.98      234.41     29.02 o 
  -3   7  14     1257.67     1283.87     73.69 o 
  -2   7  14        4.70       30.87     12.10 o 
  -1   7  14     3198.58     3160.28    104.52 o 
   0   7  14       63.06       43.05     15.20 o 
   1   7  14     1637.63     1629.71     17.13 o 
   2   7  14        9.19       27.63     21.43 o 
   3   7  14     2349.46     2325.59     30.60 o 
   4   7  14      901.49      894.80     26.78 o 
   5   7  14      608.11      606.96     24.01 o 
   6   7  14       43.86       57.10     18.95 o 
   7   7  14      117.49      137.46     26.69 o 
  -8   8  14       82.01       52.85     19.28 o 
  -7   8  14       35.39       36.80     12.79 o 
  -6   8  14      224.40      186.32     25.30 o 
  -5   8  14      581.78      536.55     22.44 o 
  -4   8  14      400.74      417.95     14.34 o 
  -3   8  14        8.88       16.28     12.78 o 
  -2   8  14      100.21      116.04     14.37 o 
  -1   8  14       52.15       56.95     12.35 o 
   0   8  14      122.33      107.39     23.78 o 
   1   8  14      474.34      453.15     16.45 o 
   2   8  14       60.41       94.80     15.78 o 
   3   8  14     2237.59     2222.93     30.60 o 
   4   8  14      279.56      298.04     24.60 o 
   5   8  14     1170.57     1142.85     37.48 o 
   6   8  14      146.27      164.36     18.78 o 
   7   8  14      822.05      904.65     26.49 o 
   8   8  14      386.55      372.66     35.04 o 
  -8   9  14       22.43       48.51     19.51 o 
  -7   9  14      241.43      234.50     13.91 o 
  -6   9  14      117.20      142.73     17.78 o 
  -5   9  14      167.61      203.49     18.33 o 
  -4   9  14      660.68      673.54     37.39 o 
  -3   9  14     1219.31     1210.40     61.48 o 
  -2   9  14      689.41      666.31     48.04 o 
  -1   9  14      151.73      161.22     28.61 o 
   0   9  14      107.58      120.95     25.71 o 
   1   9  14     1595.08     1552.09     40.27 o 
   2   9  14       14.97       15.85     22.80 o 
   3   9  14      197.34      164.11     14.14 o 
   4   9  14      668.28      696.26     19.04 o 
   5   9  14      751.74      740.99     28.61 o 
   6   9  14        1.70        8.90     18.22 o 
   7   9  14      288.19      286.15     24.71 o 
   8   9  14        0.85        5.37     25.57 o 
  -7  10  14      539.34      455.06     18.11 o 
  -6  10  14       16.51       51.41     15.52 o 
  -5  10  14       39.39       61.36     20.68 o 
  -4  10  14       97.07      118.64     12.39 o 
  -3  10  14       33.75       32.64     11.76 o 
  -2  10  14       45.37       57.18     23.47 o 
  -1  10  14      182.28      196.29     13.69 o 
   0  10  14       30.41       52.58     16.03 o 
   1  10  14      129.83      166.84     16.55 o 
   2  10  14      227.97      295.59     24.76 o 
   3  10  14      881.72      932.32     32.39 o 
   4  10  14       44.33       46.87     17.51 o 
   5  10  14     1504.12     1535.64     22.85 o 
   6  10  14       37.07       45.10     32.83 o 
   7  10  14      120.53      139.89     22.94 o 
  -6  11  14      180.95      198.27     20.17 o 
  -5  11  14       12.19       19.49     19.59 o 
  -4  11  14      285.17      302.63     15.27 o 
  -3  11  14      110.96      113.02     14.63 o 
  -2  11  14       21.53        8.73     17.48 o 
  -1  11  14      117.03      114.83     14.33 o 
   0  11  14      743.99      705.95     13.81 o 
   1  11  14       19.51       19.70     17.39 o 
   2  11  14      416.08      413.38     17.00 o 
   3  11  14       20.13       54.35     14.40 o 
   4  11  14        5.69       12.80     18.23 o 
   5  11  14       12.08       18.30     18.49 o 
   6  11  14        0.16       11.03     28.02 o 
  -5  12  14      158.72      141.57     14.45 o 
  -4  12  14       85.74      121.14     15.62 o 
  -3  12  14        0.02       35.41     18.79 o 
  -2  12  14        5.02        7.50     24.52 o 
  -1  12  14      352.03      319.72     20.86 o 
   0  12  14        2.72       38.17     17.78 o 
   1  12  14      244.20      240.49     19.08 o 
   2  12  14      130.31      127.16     19.18 o 
   3  12  14      416.83      423.12     16.17 o 
   4  12  14      458.43      458.65     20.51 o 
   5  12  14      234.25      232.45     20.92 o 
  -4  13  14      111.82      117.93     19.99 o 
  -3  13  14       19.86       34.23     30.57 o 
  -2  13  14      115.08      112.96     13.97 o 
  -1  13  14       21.22       55.85     27.04 o 
   0  13  14       22.00       26.62     26.72 o 
   1  13  14        2.98        7.59     28.35 o 
   2  13  14       15.77       32.02     19.54 o 
   3  13  14       46.41       63.25     19.54 o 
   4  13  14      135.66      146.75     30.34 o 
  -1  14  14        9.96       23.55     19.77 o 
   0  14  14       78.00       91.27     24.21 o 
   1  14  14      349.25      355.31     17.62 o 
  -9   0  15      874.08      856.60     21.53 o 
  -7   0  15        8.14       46.19     16.21 o 
  -5   0  15      604.93      721.28     23.13 o 
  -3   0  15     2358.98     2485.48     27.34 o 
  -1   0  15      297.23      283.33     21.27 o 
   1   0  15       50.75       60.12     20.36 o 
   3   0  15      170.24      159.46     26.13 o 
 -10   1  15       76.76       89.04     20.31 o 
  -9   1  15      117.73      122.70     18.90 o 
  -8   1  15      191.24      218.31     43.05 o 
  -7   1  15      276.70      277.49     27.03 o 
  -6   1  15      618.03      597.85     14.88 o 
  -5   1  15      883.05      847.28     12.88 o 
  -4   1  15      334.83      377.60     15.15 o 
  -3   1  15      124.47      155.59     10.56 o 
  -2   1  15     1508.77     1491.87     28.23 o 
  -1   1  15     1473.66     1571.38     56.88 o 
   0   1  15     7513.48     7284.89     29.66 o 
   1   1  15     2854.21     2960.10     56.73 o 
   2   1  15     5792.16     5618.09     93.61 o 
   3   1  15     1017.38      998.26     26.16 o 
   4   1  15     8459.49     8088.97    457.69 o 
 -10   2  15      426.56      412.11     66.03 o 
  -9   2  15       66.75       89.53     15.85 o 
  -8   2  15       15.91       47.73     32.33 o 
  -7   2  15      373.87      367.43     30.19 o 
  -6   2  15        6.50       35.64     12.30 o 
  -5   2  15      411.98      404.44     13.50 o 
  -4   2  15      818.24      749.84     12.53 o 
  -3   2  15      989.22     1045.12     16.18 o 
  -2   2  15      142.42      160.07     12.09 o 
  -1   2  15     2120.32     2113.48     17.44 o 
   0   2  15      253.17      242.06     27.21 o 
   1   2  15     1090.64     1000.73     17.87 o 
   2   2  15      506.56      477.36     23.62 o 
   3   2  15        6.19       12.92     17.82 o 
   4   2  15      505.84      496.98     27.31 o 
  -9   3  15      266.62      277.43     15.85 o 
  -8   3  15       54.41       77.63     12.44 o 
  -7   3  15      841.08      811.22     17.60 o 
  -6   3  15      988.12      956.36     20.24 o 
  -5   3  15     3289.28     3147.23     52.88 o 
  -4   3  15       43.83       72.14     12.05 o 
  -3   3  15     2452.16     2432.89     16.27 o 
  -2   3  15      441.63      484.31     21.86 o 
  -1   3  15     3091.58     3156.39     29.95 o 
   0   3  15     1208.31     1174.35     24.83 o 
   1   3  15     4046.41     3920.57     30.80 o 
   2   3  15      471.95      483.90     16.03 o 
   3   3  15     2155.67     2140.49     90.04 o 
   4   3  15       45.07       55.10     26.91 o 
  -9   4  15      168.65      212.15     47.43 o 
  -8   4  15       89.47       85.67     16.74 o 
  -7   4  15        7.71       19.50     11.59 o 
  -6   4  15      295.71      316.30     16.16 o 
  -5   4  15      548.13      514.22     24.71 o 
  -4   4  15        3.49       16.67     20.98 o 
  -3   4  15      397.03      443.89     22.15 o 
  -2   4  15      121.19      140.08     21.20 o 
  -1   4  15      607.74      595.30     13.77 o 
   0   4  15       36.36       40.90     14.41 o 
   1   4  15      408.06      396.68     17.81 o 
   2   4  15       23.42        6.62     20.88 o 
   3   4  15     3979.68     3855.72     41.27 o 
   4   4  15      872.88      820.10     27.86 o 
   5   4  15     2376.77     2409.44     47.40 o 
  -9   5  15      131.01      153.17     25.49 o 
  -8   5  15      773.34      744.49     16.83 o 
  -7   5  15       39.13       44.00     16.07 o 
  -6   5  15     1829.75     1772.87     21.53 o 
  -5   5  15       74.17      116.76     21.86 o 
  -4   5  15     6213.91     6200.20     35.88 o 
  -3   5  15      335.73      340.41     13.19 o 
  -2   5  15     1821.53     1867.76     22.74 o 
  -1   5  15      790.18      753.52     43.21 o 
   0   5  15     8164.20     8477.94    148.77 o 
   1   5  15       21.94       33.89     15.90 o 
   2   5  15     5134.61     5116.86    134.06 o 
   3   5  15      683.85      678.23     20.18 o 
   4   5  15     3860.06     3993.37    205.62 o 
   5   5  15      935.89      916.01     35.62 o 
  -9   6  15       24.06       20.28     16.37 o 
  -8   6  15        5.72       30.61     13.19 o 
  -7   6  15        6.40       35.23     24.60 o 
  -6   6  15       15.12       46.52     23.36 o 
  -5   6  15       11.36       19.54     11.50 o 
  -4   6  15      150.30      140.68     13.07 o 
  -3   6  15      875.79      828.58     19.35 o 
  -2   6  15      505.35      438.81     16.07 o 
  -1   6  15       11.51       24.99     15.07 o 
   0   6  15      616.11      630.51     14.38 o 
   1   6  15      429.06      415.61     17.53 o 
   2   6  15       58.02       61.77     15.56 o 
   3   6  15     1775.07     1733.39    107.64 o 
   4   6  15     4140.62     4015.80    183.52 o 
   5   6  15     1240.98     1157.29     57.11 o 
   6   6  15       24.24       43.65     34.55 o 
  -8   7  15      254.14      204.38     19.74 o 
  -7   7  15      383.58      396.85     25.84 o 
  -6   7  15      671.16      657.37     13.52 o 
  -5   7  15     1510.89     1537.59     54.40 o 
  -4   7  15     1564.99     1564.89     35.53 o 
  -3   7  15     1139.15     1180.16     54.02 o 
  -2   7  15     3476.99     3400.39     93.55 o 
  -1   7  15     2518.82     2490.11     35.38 o 
   0   7  15     1741.60     1791.94     53.31 o 
   1   7  15     1245.76     1272.78     18.53 o 
   2   7  15     1693.57     1728.31    100.89 o 
   3   7  15     1690.70     1777.31     29.59 o 
   4   7  15      962.74      861.00    193.32 o 
   5   7  15     1197.98     1191.29     41.27 o 
   6   7  15      915.12      967.99     26.24 o 
   7   7  15     2161.00     2290.88     68.74 o 
  -8   8  15       21.02       22.25     20.26 o 
  -7   8  15        5.02       49.33     26.39 o 
  -6   8  15       11.19       19.75     20.75 o 
  -5   8  15      227.01      260.00     32.57 o 
  -4   8  15       15.90       19.73     11.61 o 
  -3   8  15      103.27      126.52     13.20 o 
  -2   8  15      411.85      373.79     13.76 o 
  -1   8  15      185.96      174.30     11.59 o 
   0   8  15      155.61      165.05     13.51 o 
   1   8  15      263.49      233.38     33.36 o 
   2   8  15      591.92      588.63     21.94 o 
   3   8  15      138.36      157.99     23.91 o 
   4   8  15      645.11      694.99     27.04 o 
   5   8  15        0.25       17.36     17.88 o 
   6   8  15     1452.83     1468.04     28.48 o 
   7   8  15      655.51      733.93     28.80 o 
  -7   9  15      183.97      217.17     19.95 o 
  -6   9  15        8.64       34.07     16.23 o 
  -5   9  15     1585.10     1479.13     17.66 o 
  -4   9  15      148.12      169.70     14.35 o 
  -3   9  15     1841.45     1916.62     64.43 o 
  -2   9  15      175.67      186.83     12.01 o 
  -1   9  15     2484.57     2552.47     25.80 o 
   0   9  15      193.16      225.20     16.64 o 
   1   9  15     4274.59     4107.13    107.34 o 
   2   9  15      483.49      455.28     25.61 o 
   3   9  15     3317.45     3361.31     56.88 o 
   4   9  15      163.88      172.61     14.63 o 
   5   9  15     3337.98     2791.77   1462.76 o 
   6   9  15      204.18      204.94     19.71 o 
   7   9  15     1181.94     1198.23     30.31 o 
  -6  10  15      411.11      393.59     14.54 o 
  -5  10  15      823.03      751.47     14.82 o 
  -4  10  15        6.30        2.35     15.08 o 
  -3  10  15      931.40      946.07     90.23 o 
  -2  10  15      176.16      173.65     14.29 o 
  -1  10  15      244.70      265.45     25.25 o 
   0  10  15      129.35      117.56     16.87 o 
   1  10  15       38.57       63.48     16.89 o 
   2  10  15        0.11       -3.26     24.37 o 
   3  10  15       36.02       47.41     14.50 o 
   4  10  15       41.05       47.87     13.07 o 
   5  10  15      452.71      458.84     28.68 o 
   6  10  15        8.86       24.76     24.99 o 
  -6  11  15       67.88      102.56     47.81 o 
  -5  11  15       74.55       74.62     16.05 o 
  -4  11  15      467.56      484.13     20.13 o 
  -3  11  15      223.58      191.23     17.80 o 
  -2  11  15      404.16      385.26     15.70 o 
  -1  11  15       25.12       54.87     27.81 o 
   0  11  15      792.38      748.55     16.53 o 
   1  11  15      166.08      192.64     25.35 o 
   2  11  15     1212.73     1280.77     20.41 o 
   3  11  15       46.55       29.27     17.99 o 
   4  11  15     1482.82     1464.77     84.69 o 
   5  11  15        6.78       32.24     19.39 o 
   6  11  15      108.73       14.61     35.00 o 
  -4  12  15        1.01       11.07     19.40 o 
  -3  12  15      136.85      178.47     19.27 o 
  -2  12  15       21.39       16.28     15.50 o 
  -1  12  15      106.02      100.90     18.14 o 
   0  12  15      463.47      488.49     20.13 o 
   1  12  15        2.04      -26.49     26.49 o 
   2  12  15      345.59      341.17     19.78 o 
   3  12  15      326.74      343.61     19.93 o 
   4  12  15      420.07      413.54     36.57 o 
  -3  13  15     2534.18     2291.10    107.98 o 
  -2  13  15        4.68       30.68     19.52 o 
  -1  13  15      489.06      472.24     21.53 o 
   0  13  15       15.28       25.51     19.74 o 
   1  13  15      271.28      267.47     17.21 o 
   2  13  15       81.16       78.20     14.19 o 
   3  13  15      617.88      610.39     30.84 o 
  -8   0  16     2822.14     3025.09     31.74 o 
  -6   0  16     6271.87     6307.27     35.92 o 
  -4   0  16     3339.43     3363.58     25.38 o 
  -2   0  16     4496.35     4414.61     29.20 o 
   0   0  16    12831.54    12940.70     52.20 o 
   2   0  16     8886.86     8964.14     51.77 o 
   4   0  16     5271.85     4964.40     69.39 o 
  -9   1  16       31.97       21.58     13.62 o 
  -8   1  16        8.96       12.95     14.23 o 
  -7   1  16        0.29        8.11     11.91 o 
  -6   1  16       14.62       -7.89     13.07 o 
  -5   1  16      234.79      242.89     12.18 o 
  -4   1  16       61.35       79.76     12.18 o 
  -3   1  16      623.37      645.38     30.57 o 
  -2   1  16      748.81      795.91     16.26 o 
  -1   1  16      664.29      634.10     13.75 o 
   0   1  16      518.64      610.09     32.88 o 
   1   1  16      933.33      907.64     17.46 o 
   2   1  16       20.94       39.32     14.95 o 
   3   1  16     1428.68     1496.31     23.93 o 
   4   1  16       14.41       22.92     22.26 o 
  -9   2  16     1236.24     1109.13     30.86 o 
  -8   2  16      715.97      703.93     96.77 o 
  -7   2  16     2825.31     2737.23     26.38 o 
  -6   2  16      935.46      899.40     57.51 o 
  -5   2  16     3479.46     3398.78     19.47 o 
  -4   2  16     3637.63     3672.18     21.57 o 
  -3   2  16     2756.20     2757.60     45.23 o 
  -2   2  16     2508.51     2566.74    145.74 o 
  -1   2  16     4174.43     3945.84     83.24 o 
   0   2  16     2448.37     2398.17     26.31 o 
   1   2  16     6338.59     6448.19     76.32 o 
   2   2  16     1933.57     1915.77     58.72 o 
   3   2  16     2062.74     2156.58     69.75 o 
   4   2  16      273.58      308.39     23.71 o 
  -9   3  16        2.47       -5.47     19.78 o 
  -8   3  16       17.40       21.90     15.05 o 
  -7   3  16       93.37       93.84     13.89 o 
  -6   3  16        1.07       -7.50     15.92 o 
  -5   3  16       10.97        2.82     12.93 o 
  -4   3  16     1041.09     1049.31     38.04 o 
  -3   3  16      238.29      255.67     12.61 o 
  -2   3  16       20.82       27.13     12.03 o 
  -1   3  16        7.28       18.67     12.10 o 
   0   3  16      334.78      367.20     15.50 o 
   1   3  16        4.66        7.97     18.76 o 
   2   3  16        7.58       29.09     16.42 o 
   3   3  16      303.43      314.05     16.72 o 
   4   3  16     1430.16     1508.07     37.25 o 
  -9   4  16      389.15      391.94     20.26 o 
  -8   4  16      287.30      261.14     48.87 o 
  -7   4  16     1270.03     1329.97     65.90 o 
  -6   4  16     1184.04     1124.76     57.77 o 
  -5   4  16     3562.51     3382.60     32.98 o 
  -4   4  16      930.48      987.62     33.24 o 
  -3   4  16     3212.23     3084.13     24.99 o 
  -2   4  16       71.18       64.04     20.75 o 
  -1   4  16     3241.14     3218.80     30.76 o 
   0   4  16      954.60      940.57     24.86 o 
   1   4  16     1710.67     1754.57     28.35 o 
   2   4  16      350.39      304.14     22.71 o 
   3   4  16     1253.02     1223.15     24.37 o 
   4   4  16      162.68      153.46     28.32 o 
   5   4  16      523.27      471.24     29.47 o 
  -8   5  16       54.58       78.84     18.48 o 
  -7   5  16       20.33       43.92     18.58 o 
  -6   5  16      409.94      405.32     46.65 o 
  -5   5  16      502.35      468.17     24.60 o 
  -4   5  16        0.14        5.32     22.41 o 
  -3   5  16      121.82      124.75     15.82 o 
  -2   5  16       91.20       85.60     18.50 o 
  -1   5  16      139.52      139.72     15.07 o 
   0   5  16      541.74      521.09     16.29 o 
   1   5  16       28.00       25.16     14.94 o 
   2   5  16      974.52      957.15     50.91 o 
   3   5  16      518.77      532.92     34.58 o 
   5   5  16      993.99      984.39     58.36 o 
  -8   6  16      799.17      787.26     22.46 o 
  -7   6  16       76.85       91.57     48.13 o 
  -6   6  16     2083.98     1989.09     28.90 o 
  -5   6  16       14.25       38.95     16.57 o 
  -4   6  16     2107.69     2091.79     96.91 o 
  -3   6  16       48.58       51.30     15.99 o 
  -2   6  16     3362.38     3252.24    101.39 o 
  -1   6  16      263.21      273.00     15.97 o 
   0   6  16      693.25      689.57     16.96 o 
   1   6  16     1526.68     1546.02     54.50 o 
   2   6  16      113.82      158.32     29.41 o 
   3   6  16       58.53       74.48     15.91 o 
   4   6  16      279.97      297.25     24.45 o 
   5   6  16        9.93       21.95     17.06 o 
   6   6  16      395.89      403.94     31.08 o 
  -8   7  16        2.15       23.06     14.30 o 
  -7   7  16       27.76       77.41     26.75 o 
  -6   7  16      699.78      640.51     19.96 o 
  -5   7  16        2.23       43.58     16.82 o 
  -4   7  16     1285.83     1275.48     16.73 o 
  -3   7  16      345.52      352.49     43.89 o 
  -2   7  16        4.06       21.18     13.03 o 
  -1   7  16       31.43       63.58     15.04 o 
   0   7  16       46.82       53.24     15.77 o 
   1   7  16      454.14      441.50     39.65 o 
   2   7  16       10.82       11.41     13.08 o 
   3   7  16       29.33       17.16     23.78 o 
   4   7  16      673.44      635.54     27.61 o 
   5   7  16      121.02      117.58     19.64 o 
   6   7  16     1358.27     1372.57     50.92 o 
  -7   8  16      684.08      673.03     28.68 o 
  -6   8  16        9.27       23.36     14.31 o 
  -5   8  16      706.08      640.19     29.16 o 
  -4   8  16      161.99      164.20     14.61 o 
  -3   8  16     1312.24     1206.25     37.47 o 
  -2   8  16        1.07       17.63     13.16 o 
  -1   8  16     4937.66     4589.60     35.04 o 
   0   8  16      129.79      151.43     40.48 o 
   1   8  16     2660.55     2638.03     20.07 o 
   2   8  16     1666.65     1582.91    108.75 o 
   3   8  16     1235.71     1244.19     29.20 o 
   4   8  16      172.07      198.31     24.63 o 
   5   8  16     1086.00     1143.71     23.63 o 
   6   8  16      919.70      996.75     37.08 o 
   7   8  16      116.22      110.77     29.23 o 
  -7   9  16      195.27      217.66     28.77 o 
  -6   9  16        2.42       42.00     15.41 o 
  -5   9  16       36.88       30.76     12.99 o 
  -4   9  16      177.28      152.83     18.01 o 
  -3   9  16      100.37       80.33     17.41 o 
  -2   9  16      454.54      431.61     14.95 o 
  -1   9  16      321.51      330.23     14.67 o 
   0   9  16     1513.10     1589.23     75.29 o 
   1   9  16        2.86        3.44     17.10 o 
   2   9  16      898.32      944.58     27.47 o 
   3   9  16      246.95      218.65     18.16 o 
   4   9  16      171.92      184.81     18.89 o 
   5   9  16       97.88       86.62     20.71 o 
   6   9  16     1460.00     1568.29     47.34 o 
   7   9  16       72.90       89.53     26.53 o 
  -6  10  16     2268.39     2014.34    157.75 o 
  -5  10  16      208.32      187.13     15.17 o 
  -4  10  16     1476.14     1574.02    130.42 o 
  -3  10  16      844.66      836.58     16.82 o 
  -2  10  16     2504.34     2566.36     87.38 o 
  -1  10  16     1108.18     1086.06     19.72 o 
   0  10  16     2558.65     2578.38    117.46 o 
   1  10  16      464.37      423.98     15.81 o 
   2  10  16     4134.71     4241.19     31.55 o 
   3  10  16      167.29      185.13     31.77 o 
   4  10  16     3395.04     3490.36     81.51 o 
   5  10  16       31.32       58.33     34.19 o 
   6  10  16     1226.23     1157.98     30.21 o 
  -5  11  16        7.14        7.59     20.02 o 
  -4  11  16        0.49      -13.78     13.78 o 
  -3  11  16       28.72       12.41     14.98 o 
  -2  11  16      177.26      177.27     20.00 o 
  -1  11  16      504.76      479.32     19.59 o 
   0  11  16       18.24       24.89     12.84 o 
   1  11  16     1152.80     1214.14     29.03 o 
   2  11  16      183.72      169.70     27.08 o 
   3  11  16      384.38      421.35     45.41 o 
   4  11  16      223.69      263.92     20.24 o 
   5  11  16      474.90      448.53     31.48 o 
  -3  12  16      711.38      609.66     67.77 o 
  -2  12  16     1789.40     1764.27     22.17 o 
  -1  12  16       56.98       75.33     18.88 o 
   0  12  16     1097.05     1081.96     23.46 o 
   1  12  16     1090.79     1124.20     30.21 o 
   2  12  16      882.90      881.25     37.52 o 
   3  12  16      340.17      342.52     31.87 o 
  -1  13  16       73.87       96.17     52.93 o 
   0  13  16        9.04       -5.71     20.78 o 
   1  13  16      844.91      888.25     22.00 o 
  -9   0  17      111.13      142.89     29.26 o 
  -7   0  17      405.22      360.32     18.33 o 
  -5   0  17     1602.32     1538.54     25.90 o 
  -3   0  17     1798.01     1743.87     21.40 o 
  -1   0  17     3115.17     3172.54     31.09 o 
   1   0  17      909.53      997.86     25.74 o 
   3   0  17      206.41      253.18     23.81 o 
  -9   1  17     1050.73      910.06     22.48 o 
  -8   1  17      842.22      845.03     23.08 o 
  -7   1  17     1305.27     1266.75     17.62 o 
  -6   1  17      785.74      848.99     14.99 o 
  -5   1  17      615.40      581.69     50.58 o 
  -4   1  17       54.37       45.12     15.63 o 
  -3   1  17        1.54        7.48     18.01 o 
  -2   1  17        7.69       -7.61     12.01 o 
  -1   1  17        5.22       25.04     11.87 o 
   0   1  17      323.68      379.60     15.97 o 
   1   1  17        3.08       21.43     15.00 o 
   2   1  17       31.70       38.41     15.42 o 
   3   1  17      215.94      243.55     17.89 o 
   4   1  17      363.10      357.49     24.73 o 
  -9   2  17        4.44       -4.84     28.45 o 
  -8   2  17       29.58       56.59     28.76 o 
  -7   2  17      181.58      178.62     14.65 o 
  -6   2  17      558.20      449.53     39.80 o 
  -5   2  17     1583.03     1556.87     18.87 o 
  -4   2  17       76.76      116.20     13.04 o 
  -3   2  17      857.00      950.08     43.42 o 
  -2   2  17     1107.85     1059.89     14.90 o 
  -1   2  17      131.63      157.81     21.04 o 
   0   2  17     1919.52     2081.89     72.54 o 
   1   2  17      316.98      335.10     22.53 o 
   2   2  17      354.67      388.70     16.57 o 
   3   2  17      448.26      471.28     18.88 o 
   4   2  17      799.95      771.42     34.53 o 
  -9   3  17      839.18      669.53     61.41 o 
  -8   3  17      509.21      471.63     16.70 o 
  -7   3  17     3286.10     3155.09     78.88 o 
  -6   3  17     1160.60     1152.71     19.13 o 
  -5   3  17     2350.26     2386.48    139.71 o 
  -4   3  17     1529.86     1529.17     35.97 o 
  -3   3  17       51.99       60.79     15.79 o 
  -2   3  17        7.09       -0.65     11.95 o 
  -1   3  17        8.93       25.92     19.18 o 
   0   3  17       22.40       44.00     25.95 o 
   1   3  17        0.89        4.30     15.07 o 
   2   3  17       34.17       49.23     16.99 o 
   3   3  17      393.01      381.38     16.93 o 
   4   3  17      715.83      684.68     32.23 o 
  -8   4  17        3.72       19.85     19.21 o 
  -7   4  17       93.79       97.33     12.77 o 
  -6   4  17      428.11      399.99     15.06 o 
  -5   4  17       13.48        7.29     23.60 o 
  -4   4  17     1395.00     1278.87     14.23 o 
  -3   4  17      270.42      260.87     16.38 o 
  -2   4  17      299.91      355.23     22.80 o 
  -1   4  17      187.07      180.11     15.46 o 
   0   4  17      990.50      996.65     20.03 o 
   1   4  17       14.46        7.73     22.35 o 
   2   4  17     1421.94     1447.02     70.42 o 
   3   4  17      132.87      132.85     18.27 o 
   4   4  17      536.70      558.86     26.59 o 
   5   4  17      302.98      267.93     32.08 o 
  -8   5  17     1528.58     1711.25     22.03 o 
  -7   5  17      144.65      160.65     35.44 o 
  -6   5  17     3522.30     3582.48    159.93 o 
  -5   5  17       30.98       72.83     26.41 o 
  -4   5  17     3141.27     2978.70     25.35 o 
  -3   5  17       11.12       30.37     22.74 o 
  -2   5  17     1696.47     1701.00     26.65 o 
  -1   5  17       41.01      102.40     21.92 o 
   0   5  17      339.23      408.24     23.62 o 
   1   5  17      621.64      583.39     18.69 o 
   2   5  17     1375.81     1335.01     27.53 o 
   3   5  17       59.59       70.76     22.57 o 
   4   5  17      250.37      285.90     30.53 o 
   5   5  17       52.00       58.90     22.74 o 
  -8   6  17       60.05       71.22     16.35 o 
  -7   6  17      142.68      121.54     15.76 o 
  -6   6  17        8.38       26.88     17.84 o 
  -5   6  17      566.45      610.89     25.84 o 
  -4   6  17      163.27      182.91     24.14 o 
  -3   6  17      179.08      162.37     12.27 o 
  -2   6  17       49.97       66.34     15.78 o 
  -1   6  17      679.69      676.19     23.64 o 
   0   6  17       20.60       15.05     15.80 o 
   1   6  17      185.82      204.41     13.91 o 
   2   6  17      148.58      163.53     16.76 o 
   3   6  17      503.32      478.74     18.33 o 
   4   6  17      251.37      204.51     30.24 o 
   5   6  17      424.53      422.95     33.21 o 
   6   6  17      191.13      211.55     41.00 o 
  -7   7  17      478.68      434.04     20.85 o 
  -6   7  17      965.63      971.56     21.43 o 
  -5   7  17     1029.39     1061.44     27.21 o 
  -4   7  17      673.32      707.30     25.17 o 
  -3   7  17      165.16      172.98     13.94 o 
  -2   7  17     1985.20     1978.39    103.05 o 
  -1   7  17      219.07      248.35     31.81 o 
   0   7  17      101.64      121.79     16.54 o 
   1   7  17      413.68      366.07     29.54 o 
   2   7  17        2.53       22.50     16.79 o 
   3   7  17      535.56      551.81     26.59 o 
   4   7  17      721.95      754.31     73.12 o 
   5   7  17        0.55       -1.50     22.04 o 
   6   7  17        9.97       14.16     38.14 o 
  -7   8  17       69.01       76.17     28.41 o 
  -6   8  17       41.77       85.99     19.12 o 
  -5   8  17       40.96       57.22     18.74 o 
  -4   8  17       13.78       51.45     14.40 o 
  -3   8  17      120.46      155.61     14.17 o 
  -2   8  17     1053.82     1063.23     50.63 o 
  -1   8  17       36.61       32.48     13.82 o 
   0   8  17      909.39      906.78     18.78 o 
   1   8  17        4.05       11.27     13.53 o 
   2   8  17     1160.90     1185.99     19.84 o 
   3   8  17        3.68       22.67     24.79 o 
   4   8  17      455.28      419.43    254.31 o 
   5   8  17      413.26      420.84     26.26 o 
   6   8  17      276.72      267.57     25.50 o 
   7   8  17      279.84      296.77     44.72 o 
  -6   9  17      250.32      223.68     16.43 o 
  -5   9  17       19.21       32.51     13.45 o 
  -4   9  17      126.88      115.38     18.59 o 
  -3   9  17      650.06      603.14     17.83 o 
  -2   9  17        7.29       18.89     17.17 o 
  -1   9  17      304.84      297.88     15.19 o 
   0   9  17       16.28       19.47     12.46 o 
   1   9  17       70.64       65.50     14.33 o 
   2   9  17       50.63       48.83     14.70 o 
   3   9  17       71.68       90.40     18.68 o 
   4   9  17        0.85      -12.95     27.14 o 
   5   9  17       11.52       36.41     19.48 o 
   6   9  17       25.86       31.28     22.76 o 
  -5  10  17      447.52      442.86     16.89 o 
  -4  10  17      177.02      197.50     26.47 o 
  -3  10  17      623.82      574.84     16.43 o 
  -2  10  17      307.54      318.46     18.89 o 
  -1  10  17     1106.30     1133.26    130.34 o 
   0  10  17      972.93      954.57     15.18 o 
   1  10  17      661.00      681.31     19.49 o 
   2  10  17      375.98      366.25     27.24 o 
   3  10  17       31.38       46.26     15.62 o 
   4  10  17     1165.18     1135.03     69.00 o 
   5  10  17       75.81       69.77     22.84 o 
  -4  11  17      207.54      214.90     14.69 o 
  -3  11  17        7.12       24.85     15.57 o 
  -2  11  17      258.55      302.74     22.36 o 
  -1  11  17      166.51      141.20     19.15 o 
   0  11  17        0.19       12.80     19.05 o 
   1  11  17       42.08       36.64     26.59 o 
   2  11  17      293.16      266.23     20.75 o 
   3  11  17       18.22       33.98     20.43 o 
   4  11  17      288.45      314.56     21.01 o 
  -2  12  17       99.63      104.03     20.37 o 
  -1  12  17      645.39      692.79     34.16 o 
   0  12  17       33.45       68.96     15.89 o 
   1  12  17      980.60     1090.93     31.15 o 
   2  12  17      197.85      251.22     20.60 o 
  -8   0  18      319.18      273.25     27.92 o 
  -6   0  18      105.28      139.33     16.93 o 
  -4   0  18       97.90       88.31     22.57 o 
  -2   0  18       12.13       17.68     15.53 o 
   0   0  18      446.94      533.80     23.88 o 
   2   0  18      784.01      743.43     26.03 o 
   4   0  18     2322.34     2378.44     50.53 o 
  -8   1  18       62.20       84.93     26.23 o 
  -7   1  18       34.57       39.53     18.35 o 
  -6   1  18      286.15      314.36     37.16 o 
  -5   1  18        6.56        8.91     26.21 o 
  -4   1  18       95.48      125.23     16.38 o 
  -3   1  18       11.59       25.59     20.68 o 
  -2   1  18      310.82      286.61     13.70 o 
  -1   1  18     1213.60     1157.59     27.53 o 
   0   1  18        1.97       28.01     12.62 o 
   1   1  18        3.29       20.25     16.36 o 
   2   1  18      410.22      376.00     17.32 o 
   3   1  18       67.01       75.76     19.76 o 
   4   1  18      187.64      178.28     22.67 o 
  -8   2  18       12.98       47.72     19.00 o 
  -7   2  18      117.62      118.33     15.73 o 
  -6   2  18       95.19      112.34     17.05 o 
  -5   2  18      441.51      432.16     31.74 o 
  -4   2  18      269.44      216.65     14.11 o 
  -3   2  18      311.54      325.16     15.99 o 
  -2   2  18        0.97       37.34     12.61 o 
  -1   2  18      786.96      868.27     28.71 o 
   0   2  18        2.81       12.85     18.04 o 
   1   2  18     1732.44     1708.49     18.00 o 
   2   2  18       63.86       42.74     17.40 o 
   3   2  18     2021.41     2055.13     45.38 o 
   4   2  18       76.71       78.16     21.63 o 
  -8   3  18       70.14       93.63     21.69 o 
  -7   3  18       39.88        6.43     18.11 o 
  -6   3  18      967.64      945.78     16.00 o 
  -5   3  18      189.81      207.54     17.08 o 
  -4   3  18      617.26      638.39     22.69 o 
  -3   3  18      226.22      232.46     11.86 o 
  -2   3  18      338.60      328.67     29.62 o 
  -1   3  18       44.21       80.26     15.72 o 
   0   3  18      392.16      406.10     24.63 o 
   1   3  18        0.68        2.67     12.84 o 
   2   3  18       53.38       37.78     15.51 o 
   3   3  18      164.96      144.21     18.19 o 
   4   3  18      151.38      159.46     21.18 o 
  -8   4  18      128.10      129.45     29.51 o 
  -7   4  18       53.89       64.21     22.26 o 
  -6   4  18      588.84      597.26     15.90 o 
  -5   4  18       45.81       68.95     14.03 o 
  -4   4  18      307.14      321.09     14.52 o 
  -3   4  18       65.44       80.65     11.21 o 
  -2   4  18      829.95      781.66     13.50 o 
  -1   4  18      261.93      261.41     16.06 o 
   0   4  18      788.36      759.04     30.22 o 
   1   4  18      898.80      905.26     35.77 o 
   2   4  18      242.78      220.81     16.69 o 
   3   4  18     1167.87     1125.59     59.08 o 
   4   4  18     1151.23     1249.21     36.28 o 
   5   4  18      909.67      940.80     41.95 o 
  -7   5  18      448.90      385.94     19.72 o 
  -6   5  18      366.56      388.65     15.94 o 
  -5   5  18     1824.81     1832.17     41.74 o 
  -4   5  18       21.82       31.74     16.77 o 
  -3   5  18     1664.88     1653.31     28.22 o 
  -2   5  18      392.74      350.37     22.97 o 
  -1   5  18     1880.01     1877.91     28.12 o 
   0   5  18       61.92       89.03     23.00 o 
   1   5  18      984.31      906.48     26.46 o 
   2   5  18      200.02      226.37     23.72 o 
   3   5  18      937.30      965.93     54.14 o 
   4   5  18       79.68       65.73     30.31 o 
   5   5  18        4.44       14.45     23.52 o 
  -7   6  18       12.46       15.97     13.86 o 
  -6   6  18       54.20       43.02     19.36 o 
  -5   6  18      324.80      289.10     25.48 o 
  -4   6  18       24.44       15.23     24.21 o 
  -3   6  18      418.40      456.78     24.63 o 
  -2   6  18      661.35      643.32     24.83 o 
  -1   6  18       89.57       97.87     13.61 o 
   0   6  18     1012.24      973.18     26.47 o 
   1   6  18      201.97      213.57     16.71 o 
   2   6  18      676.78      662.77     17.47 o 
   3   6  18       59.23       62.15     24.66 o 
   4   6  18      756.03      757.66     29.00 o 
   5   6  18      273.28      271.18     23.24 o 
  -7   7  18      813.38      759.79    103.89 o 
  -6   7  18      102.91       84.79     19.25 o 
  -5   7  18      674.90      673.30     19.80 o 
  -4   7  18       38.95       41.95     17.39 o 
  -3   7  18     1351.92     1381.45     19.58 o 
  -2   7  18       21.88       33.02     13.15 o 
  -1   7  18     1760.76     1774.97    124.76 o 
   0   7  18        2.36      -16.93     16.93 o 
   1   7  18     1694.33     1856.36    110.36 o 
   2   7  18       60.01       56.62     17.28 o 
   3   7  18      990.35     1089.69     29.39 o 
   4   7  18        0.80        4.64     22.06 o 
   5   7  18      163.11      138.12     33.73 o 
   6   7  18      148.67      147.01     29.04 o 
  -6   8  18      133.62      107.95     19.80 o 
  -5   8  18        4.00      -15.14     18.69 o 
  -4   8  18      473.34      454.59     19.36 o 
  -3   8  18       13.33       55.47     12.61 o 
  -2   8  18        0.88       22.23     17.46 o 
  -1   8  18      640.02      675.36     46.54 o 
   0   8  18      136.05      165.12     23.50 o 
   1   8  18      774.35      790.30     35.13 o 
   2   8  18      183.58      184.88     18.24 o 
   3   8  18     1441.45     1617.62     32.17 o 
   4   8  18      278.05      296.62     19.62 o 
   5   8  18     1668.12     1704.39     25.80 o 
   6   8  18       77.83       79.73     35.13 o 
  -5   9  18        7.67        5.70     13.87 o 
  -4   9  18      292.15      276.60     26.39 o 
  -3   9  18      299.72      265.41     15.80 o 
  -2   9  18      429.72      396.58     31.99 o 
  -1   9  18      572.21      589.49     55.83 o 
   0   9  18       21.77       30.53     12.63 o 
   1   9  18      731.65      748.76     25.53 o 
   2   9  18      165.82      175.97     19.07 o 
   3   9  18     1076.70     1061.50     31.02 o 
   4   9  18      532.06      532.86     29.62 o 
   5   9  18       30.85       36.40     20.47 o 
  -4  10  18       54.52       39.61     13.88 o 
  -3  10  18      221.15      215.34     16.20 o 
  -2  10  18       72.29       86.59     15.56 o 
  -1  10  18        7.22       30.71     25.28 o 
   0  10  18        3.89        2.05     16.25 o 
   1  10  18      106.90      109.55     27.97 o 
   2  10  18      725.09      923.77     29.33 o 
   3  10  18      344.97      378.84     38.04 o 
   4  10  18      100.33      113.27     29.65 o 
  -3  11  18      125.47      118.50     14.52 o 
  -2  11  18      211.48      235.85     20.18 o 
  -1  11  18       45.81       92.78     28.43 o 
   0  11  18      445.42      506.35     22.26 o 
   1  11  18      188.37      181.15     20.13 o 
   2  11  18     1147.34     1271.49     31.97 o 
   3  11  18      156.80      163.57     20.85 o 
  -7   0  19      455.12      486.47     20.62 o 
  -5   0  19       37.59       65.34     24.40 o 
  -3   0  19      438.54      454.11     17.62 o 
  -1   0  19       70.29       92.55     16.25 o 
   1   0  19      592.36      562.93     24.79 o 
   3   0  19      106.58      119.82     24.14 o 
  -8   1  19      338.74      279.10     15.13 o 
  -7   1  19     1150.75     1172.22     20.60 o 
  -6   1  19      360.97      317.29     15.44 o 
  -5   1  19      644.01      703.54     18.65 o 
  -4   1  19       10.41       37.63     13.61 o 
  -3   1  19       34.13       61.66     16.37 o 
  -2   1  19      567.87      546.13     17.00 o 
  -1   1  19      560.86      600.00     17.54 o 
   0   1  19     1104.96     1135.29     18.63 o 
   1   1  19      547.69      578.73     17.55 o 
   2   1  19      123.95      121.97     16.65 o 
   3   1  19      547.39      546.76     21.95 o 
   4   1  19     1379.82     1354.12     29.74 o 
  -8   2  19       21.12       30.83     16.58 o 
  -7   2  19      398.65      394.69     16.46 o 
  -6   2  19       22.11       23.82     18.14 o 
  -5   2  19       15.02       51.48     17.53 o 
  -4   2  19      173.19      160.37     16.75 o 
  -3   2  19        7.29       21.81     13.63 o 
  -2   2  19      256.78      279.28     14.14 o 
  -1   2  19       28.74       50.11     13.12 o 
   0   2  19      463.44      490.60     14.59 o 
   1   2  19      227.80      237.72     16.53 o 
   2   2  19     1485.06     1412.81     20.40 o 
   3   2  19      511.17      513.50     30.70 o 
   4   2  19     1339.79     1335.04     27.77 o 
  -7   3  19     1372.08     1228.89     41.87 o 
  -6   3  19      204.75      209.06     18.88 o 
  -5   3  19     1422.12     1390.37     18.50 o 
  -4   3  19      189.03      210.99     35.26 o 
  -3   3  19     2174.52     2043.12     16.71 o 
  -2   3  19       40.89       54.12     20.39 o 
  -1   3  19     3342.32     3442.27     66.99 o 
   0   3  19      546.04      525.09     17.51 o 
   1   3  19      637.71      702.88     42.82 o 
   2   3  19      332.82      320.11     17.61 o 
   3   3  19     2032.13     2128.30     50.73 o 
   4   3  19      157.74      165.40     21.99 o 
  -7   4  19      168.05      182.75     29.16 o 
  -6   4  19      158.80      156.28     15.46 o 
  -5   4  19      106.97       95.94     18.07 o 
  -4   4  19      261.29      283.24     14.45 o 
  -3   4  19      397.25      443.25     20.75 o 
  -2   4  19       43.35       44.44     16.63 o 
  -1   4  19       89.92      104.96     16.55 o 
   0   4  19      280.91      253.95     14.14 o 
   1   4  19      254.07      242.36     17.04 o 
   2   4  19      348.43      367.98     17.93 o 
   3   4  19     1541.92     1485.93     50.63 o 
   4   4  19      847.65      860.06     30.67 o 
  -7   5  19       28.15       17.01     14.04 o 
  -6   5  19      840.05      841.18     16.88 o 
  -5   5  19      250.93      255.80     15.43 o 
  -4   5  19     2113.53     2123.71     68.87 o 
  -3   5  19      190.83      197.26     17.49 o 
  -2   5  19     3976.08     3970.03     34.30 o 
  -1   5  19      245.99      238.63     14.26 o 
   0   5  19     3832.01     3788.71     56.34 o 
   1   5  19      209.45      234.17     33.14 o 
   2   5  19     2120.92     2197.22    129.98 o 
   3   5  19      157.42      178.86     18.15 o 
   4   5  19     2487.96     2613.55     39.02 o 
   5   5  19      278.76      263.43     28.12 o 
  -6   6  19      328.62      313.21     19.41 o 
  -5   6  19      238.44      246.75     53.58 o 
  -4   6  19      407.28      408.66     19.18 o 
  -3   6  19      189.04      170.97     24.92 o 
  -2   6  19      667.62      715.09     19.44 o 
  -1   6  19      392.11      349.62     18.01 o 
   0   6  19      174.67      174.20     17.45 o 
   1   6  19      204.46      190.48     25.35 o 
   2   6  19        6.23       29.07     24.14 o 
   3   6  19      874.65      786.72     28.51 o 
   4   6  19      265.86      230.33     30.24 o 
   5   6  19     2052.67     2012.34     80.27 o 
  -6   7  19     1099.37     1058.34     37.04 o 
  -5   7  19      343.70      290.14     19.93 o 
  -4   7  19     1419.75     1386.95     29.20 o 
  -3   7  19      679.45      609.49     20.32 o 
  -2   7  19     2003.35     2063.60     30.11 o 
  -1   7  19      467.56      563.24     18.17 o 
   0   7  19     1625.14     1623.48     18.60 o 
   1   7  19      385.62      401.19     18.65 o 
   2   7  19     1683.61     1837.11     77.72 o 
   4   7  19      462.73      418.02     28.90 o 
   5   7  19     1279.75     1331.53     29.12 o 
   6   7  19      247.67      265.34     40.77 o 
  -5   8  19       40.57       67.24     20.10 o 
  -4   8  19      128.57       87.23     26.59 o 
  -3   8  19       11.92       47.28     18.41 o 
  -2   8  19        6.45       24.69     18.00 o 
  -1   8  19      447.88      478.60     19.11 o 
   0   8  19       65.10       69.89     17.93 o 
   1   8  19      475.58      522.07     19.19 o 
   2   8  19      468.08      484.36     51.79 o 
   3   8  19      105.40      143.83     27.57 o 
   4   8  19      809.37      789.57     22.05 o 
   5   8  19      530.20      535.63     37.94 o 
  -4   9  19       40.67       35.46     16.31 o 
  -3   9  19      161.76      191.80     21.09 o 
  -2   9  19       14.83        2.30     24.83 o 
  -1   9  19      111.05      129.89     20.16 o 
   0   9  19       28.31       26.77     15.27 o 
   1   9  19     1019.17      988.60     21.05 o 
   2   9  19       90.43       81.40     19.18 o 
   3   9  19     1572.11     1588.49     34.51 o 
   4   9  19      279.96      206.34    142.14 o 
  -3  10  19      841.65      733.89     54.45 o 
  -2  10  19        6.75        7.60     19.61 o 
  -1  10  19        0.85       36.87     19.66 o 
   0  10  19       39.69       64.99     15.64 o 
   1  10  19       13.73       11.70     19.49 o 
   2  10  19       27.27       23.42     19.38 o 
   3  10  19       45.13       38.35     20.21 o 
  -1  11  19        1.87        5.22     20.55 o 
   0  11  19      596.43      563.68     62.03 o 
  -6   0  20     5134.75     4866.69     31.51 o 
  -4   0  20     1808.40     1853.35     29.23 o 
  -2   0  20     3966.09     4217.83     34.06 o 
   0   0  20     3981.75     3840.65     34.78 o 
   2   0  20     6472.62     6522.64     46.36 o 
   4   0  20     2149.92     2174.45     50.86 o 
  -7   1  20        9.32        1.50     16.58 o 
  -6   1  20      282.70      247.64     15.54 o 
  -5   1  20       52.90       88.77     17.98 o 
  -4   1  20      390.90      459.34     14.99 o 
  -3   1  20      691.55      672.94     13.83 o 
  -2   1  20      105.12      112.14     13.75 o 
  -1   1  20     1616.05     1569.39     33.55 o 
   0   1  20      741.01      832.12     18.58 o 
   1   1  20      363.34      379.47     17.45 o 
   2   1  20      336.67      339.17     19.51 o 
   3   1  20      784.48      817.70     28.38 o 
   4   1  20      331.28      332.14     28.23 o 
  -7   2  20     2644.43     2538.76     23.79 o 
  -6   2  20      644.98      652.88     16.43 o 
  -5   2  20     1884.43     1779.38     18.83 o 
  -4   2  20     1177.97     1242.33     25.30 o 
  -3   2  20     2602.75     2644.89    151.16 o 
  -2   2  20     1265.68     1300.34     22.40 o 
  -1   2  20     3905.63     3879.43     73.07 o 
   0   2  20     1200.95     1292.19     42.98 o 
   1   2  20     1700.87     1712.82     24.74 o 
   2   2  20     2807.81     2780.92     47.29 o 
   3   2  20      363.00      390.96     19.08 o 
   4   2  20     2758.84     2901.34     91.20 o 
  -7   3  20      139.97      162.83     16.64 o 
  -6   3  20      999.76      939.90     39.62 o 
  -5   3  20        8.36       51.47     17.93 o 
  -4   3  20     1059.40     1103.87     65.42 o 
  -3   3  20      198.44      200.52     23.08 o 
  -2   3  20     1756.57     1891.10     49.06 o 
  -1   3  20      165.90      163.27     12.31 o 
   0   3  20      693.95      729.29     18.51 o 
   1   3  20      101.84      102.84     17.05 o 
   2   3  20      791.49      816.81     49.57 o 
   3   3  20      158.34      157.53     18.22 o 
   4   3  20     2554.27     2518.27     75.08 o 
  -6   4  20      458.57      466.94     20.01 o 
  -5   4  20      528.74      505.32     49.67 o 
  -4   4  20      182.66      190.78     14.83 o 
  -3   4  20     2456.52     2471.40     21.82 o 
  -2   4  20      413.21      426.48     20.85 o 
  -1   4  20     1287.13     1318.26     27.22 o 
   0   4  20      354.09      359.41     17.83 o 
   1   4  20      562.16      576.55     18.26 o 
   2   4  20       45.73       48.45     17.17 o 
   3   4  20     1537.55     1585.93     31.04 o 
   4   4  20      119.66      144.45     32.20 o 
  -6   5  20       63.27       60.88     15.99 o 
  -5   5  20      235.50      274.45     19.26 o 
  -4   5  20       16.02       42.98     39.72 o 
  -3   5  20      932.83      959.94     16.90 o 
  -2   5  20        7.44        2.99     12.27 o 
  -1   5  20      534.54      579.00     18.25 o 
   0   5  20      103.78      122.76     14.64 o 
   1   5  20      657.35      630.02     16.08 o 
   2   5  20      231.49      233.47     22.38 o 
   3   5  20      877.29      882.84     66.99 o 
   4   5  20      653.64      706.38     36.41 o 
   5   5  20      182.46      169.95     31.42 o 
  -6   6  20      822.85      695.64     63.30 o 
  -5   6  20       92.46      105.23     26.08 o 
  -4   6  20      619.15      556.50     21.03 o 
  -3   6  20       94.29       79.69     15.07 o 
  -2   6  20     1347.19     1338.47     28.81 o 
  -1   6  20     1118.38     1169.29     28.09 o 
   0   6  20      441.71      482.78     26.49 o 
   1   6  20      435.07      430.36     26.16 o 
   2   6  20      291.78      303.34     22.41 o 
   3   6  20      140.45      148.03     30.91 o 
   4   6  20      131.10      164.00     19.93 o 
   5   6  20        4.22        3.55     26.35 o 
  -5   7  20      591.04      512.09     25.67 o 
  -4   7  20      948.00      943.70     29.10 o 
  -3   7  20       15.78       28.12     26.23 o 
  -2   7  20      688.18      711.79     27.08 o 
  -1   7  20      286.78      294.03     19.35 o 
   0   7  20      108.78      151.34     26.26 o 
   1   7  20      475.60      465.85     20.10 o 
   2   7  20       81.17       67.63     26.78 o 
   4   7  20       90.05       97.57     21.63 o 
   5   7  20      652.91      658.62     43.19 o 
  -4   8  20      218.94      199.00     28.41 o 
  -3   8  20     2192.17     2162.38     32.00 o 
  -2   8  20      181.82      179.72     19.57 o 
  -1   8  20     1699.11     1708.37     81.41 o 
   0   8  20      280.51      300.93     27.42 o 
   1   8  20     1978.84     1854.10     43.73 o 
   2   8  20        5.35       14.69     24.29 o 
   4   8  20       30.98       37.84     28.22 o 
  -3   9  20       55.39       66.73     20.15 o 
  -2   9  20      131.32      130.64     19.70 o 
  -1   9  20       22.37       40.00     18.64 o 
   0   9  20      425.77      388.90     38.79 o 
   1   9  20      467.25      475.14     21.91 o 
   2   9  20      193.77      209.69     27.73 o 
   3   9  20      111.98      102.17     30.18 o 
  -1  10  20      334.14      290.57     15.22 o 
   0  10  20     1744.50     1605.88     20.76 o 
   1  10  20      250.68      275.15     37.16 o 
  -5   0  21      834.99      684.49     21.24 o 
  -3   0  21     1582.89     1534.92     23.10 o 
  -1   0  21     1961.58     1893.35     30.57 o 
   1   0  21      995.19     1016.65     28.12 o 
   3   0  21      837.77      794.98     30.63 o 
  -6   1  21     1224.23     1038.39     16.12 o 
  -5   1  21      195.52      195.64     15.35 o 
  -4   1  21       76.57       73.77     18.03 o 
  -3   1  21      150.11      149.99     21.09 o 
  -2   1  21        4.60       -3.75     17.10 o 
  -1   1  21      725.01      722.01     19.23 o 
   0   1  21       34.66       54.41     28.63 o 
   1   1  21      557.38      517.54     18.90 o 
   2   1  21        3.90        4.49     17.57 o 
   3   1  21       98.10       96.30     18.54 o 
   4   1  21      973.23      992.67     31.55 o 
  -6   2  21      174.77      197.09     23.24 o 
  -5   2  21      532.05      545.24     56.70 o 
  -4   2  21      314.07      354.71     21.12 o 
  -3   2  21     1428.88     1574.21     42.08 o 
  -2   2  21     1275.09     1193.72     15.56 o 
  -1   2  21      995.05      976.95     17.05 o 
   0   2  21      773.97      801.57     34.79 o 
   1   2  21      574.19      522.56     19.19 o 
   2   2  21     1489.61     1524.75     22.33 o 
   3   2  21     1315.60     1344.03     25.30 o 
   4   2  21      366.61      355.91     26.28 o 
  -6   3  21      725.74      722.88     20.88 o 
  -5   3  21     1346.61     1329.12     45.74 o 
  -4   3  21      246.83      258.53     57.84 o 
  -3   3  21      652.85      624.03     21.91 o 
  -2   3  21     1687.02     1743.01     18.26 o 
  -1   3  21      619.72      663.51     18.69 o 
   0   3  21      523.59      510.78     21.03 o 
   1   3  21      326.36      327.54     18.40 o 
   2   3  21       54.00       72.54     18.19 o 
   3   3  21       23.61       27.50     20.22 o 
   4   3  21       40.87       54.68     32.72 o 
  -6   4  21       77.94      121.58     40.75 o 
  -5   4  21      289.55      316.26     16.19 o 
  -4   4  21       92.15      103.91     24.84 o 
  -3   4  21      224.07      216.68     18.68 o 
  -2   4  21      794.49      818.01     16.75 o 
  -1   4  21        3.30       17.68     13.95 o 
   0   4  21      412.01      406.96     15.57 o 
   1   4  21       99.85      121.98     17.82 o 
   2   4  21      641.73      703.89     33.18 o 
   3   4  21      493.74      509.09     31.42 o 
   4   4  21      368.12      375.19     35.30 o 
  -5   5  21       35.72       18.81     16.01 o 
  -4   5  21     3349.97     3187.94     78.46 o 
  -3   5  21      950.83      910.69     42.05 o 
  -2   5  21     1437.25     1468.42     41.41 o 
  -1   5  21        0.98        6.77     17.74 o 
   0   5  21     1225.08     1296.81     20.60 o 
   1   5  21       11.86       21.98     17.97 o 
   2   5  21      499.34      519.66     32.13 o 
   3   5  21       95.52       87.37     19.35 o 
   4   5  21      348.27      371.41     31.12 o 
   5   5  21      281.48      284.15     40.46 o 
  -5   6  21       20.21       56.29     19.89 o 
  -4   6  21       38.34       61.96     15.76 o 
  -3   6  21      145.48      160.44     19.54 o 
  -2   6  21      453.52      455.34     29.31 o 
  -1   6  21      108.48      114.89     25.74 o 
   0   6  21      279.10      261.21     50.84 o 
   1   6  21      499.26      456.84     19.25 o 
   2   6  21      140.90      137.21     18.83 o 
   3   6  21      379.83      392.64     20.75 o 
   4   6  21      259.39      257.05     25.71 o 
   5   6  21      111.08      124.87     30.05 o 
  -4   7  21     1199.06     1129.64     46.60 o 
  -3   7  21       10.12       35.19     13.60 o 
  -2   7  21     1584.28     1582.35     31.68 o 
  -1   7  21       24.50        6.30     26.75 o 
   0   7  21       95.66      137.63     26.91 o 
   1   7  21       43.90       30.50     26.78 o 
   2   7  21       87.36      117.45     19.58 o 
   3   7  21      596.96      614.90     31.28 o 
   4   7  21        7.81       25.62     22.51 o 
  -3   8  21        3.24       -5.42     20.16 o 
  -2   8  21      834.44      801.93     29.91 o 
  -1   8  21      204.81      166.34     28.68 o 
   0   8  21      969.34      924.20     30.47 o 
   1   8  21        1.82       10.67     27.40 o 
   2   8  21      586.17      598.33     29.49 o 
  -1   9  21       11.84       -1.06     29.41 o 
   0   9  21       52.33       21.93     20.37 o 
   1   9  21       84.60       77.75     16.69 o 
  -4   0  22      616.75      589.00     20.75 o 
  -2   0  22        3.91        6.98     24.96 o 
   0   0  22       58.94       40.48     25.61 o 
   2   0  22      214.21      198.90     27.01 o 
   4   0  22      419.73      422.20     42.41 o 
  -5   1  22       51.10       60.12     15.75 o 
  -4   1  22       18.07       29.26     15.18 o 
  -3   1  22      420.88      431.60     19.22 o 
  -2   1  22      210.23      231.40     25.71 o 
  -1   1  22      803.96      829.67     28.02 o 
   0   1  22       73.13       75.85     17.85 o 
   1   1  22     1092.53     1096.23     62.75 o 
   2   1  22       11.80       27.23     18.56 o 
   3   1  22      906.70      894.26     42.74 o 
   4   1  22        4.81        9.85     27.33 o 
  -5   2  22       98.60      108.90     19.56 o 
  -4   2  22       18.34       30.16     15.26 o 
  -3   2  22      256.84      269.86     15.35 o 
  -2   2  22      601.58      649.49     33.44 o 
  -1   2  22      328.28      326.43     15.43 o 
   0   2  22       91.14       66.26     18.00 o 
   1   2  22      211.05      221.12     18.98 o 
   2   2  22        2.13       11.03     20.37 o 
   3   2  22     2094.57     2127.80     59.89 o 
   4   2  22       14.66       23.98     27.36 o 
  -5   3  22      161.03      133.04     16.57 o 
  -4   3  22       99.64      125.54     32.21 o 
  -3   3  22      218.18      223.91     13.78 o 
  -2   3  22        9.79      -11.11     14.72 o 
  -1   3  22      441.27      472.38     29.51 o 
   0   3  22        5.18       15.74     18.07 o 
   1   3  22      153.97      182.66     19.18 o 
   2   3  22       91.97      103.65     19.42 o 
   3   3  22      149.55      127.28     23.91 o 
   4   3  22      530.10      507.38     37.74 o 
  -5   4  22       25.65       20.11     16.65 o 
  -4   4  22       76.82       60.66     14.01 o 
  -3   4  22       36.29       36.89     19.24 o 
  -2   4  22      244.87      237.49     19.11 o 
  -1   4  22      402.09      422.95     19.11 o 
   0   4  22       11.29        6.96     18.14 o 
   1   4  22      641.55      689.50     27.63 o 
   2   4  22      304.55      287.01     21.71 o 
   3   4  22     1050.63     1045.33     47.09 o 
   4   4  22      981.49      975.41     40.71 o 
  -4   5  22      108.57       93.16     17.27 o 
  -3   5  22      571.89      581.24     29.44 o 
  -2   5  22       66.48       86.65     19.02 o 
  -1   5  22      199.88      208.14     19.10 o 
   0   5  22       96.67       93.42     18.72 o 
   1   5  22      104.28      104.92     16.23 o 
   2   5  22       52.05       49.09     30.78 o 
   3   5  22     1189.06     1161.44     82.63 o 
   4   5  22      133.67      153.16     36.77 o 
  -3   6  22      197.95      183.82     18.42 o 
  -2   6  22      813.69      863.54     46.26 o 
  -1   6  22      288.15      317.00     19.60 o 
   0   6  22     1025.61      951.42     74.46 o 
   1   6  22        0.24       17.45     19.03 o 
   2   6  22      758.21      755.10     39.95 o 
   3   6  22        6.08        1.77     20.19 o 
  -2   7  22      451.47      455.49     21.01 o 
  -1   7  22      531.76      528.25     46.29 o 
   0   7  22      152.61      180.41     19.91 o 
   1   7  22     1616.96     1555.56     26.91 o 
   2   7  22        0.91       15.42     20.40 o 
   0   8  22      436.62      348.28     30.21 o 
  -3   0  23      554.18      516.94     21.56 o 
  -1   0  23        0.08      -11.55     18.37 o 
   1   0  23       25.59        9.26     26.29 o 
   3   0  23      162.89      179.85     29.10 o 
  -4   1  23      446.77      406.06     39.57 o 
  -3   1  23     1054.28     1039.74     66.97 o 
  -2   1  23     1076.88     1049.65     18.07 o 
  -1   1  23      393.67      445.32     19.69 o 
   0   1  23      498.83      537.60     34.34 o 
   1   1  23      624.45      680.20     50.70 o 
   2   1  23      647.76      645.80     26.11 o 
   3   1  23      464.28      482.08     23.67 o 
   4   1  23      192.12      186.64     31.18 o 
  -4   2  23       56.18       58.97     19.68 o 
  -3   2  23      277.67      271.25     16.73 o 
  -2   2  23       58.75       56.19     19.77 o 
  -1   2  23       58.94       80.10     15.32 o 
   0   2  23      369.21      428.17     19.77 o 
   1   2  23       82.96       99.56     19.60 o 
   2   2  23      717.33      691.02     23.08 o 
   3   2  23      481.66      455.12     23.66 o 
   4   2  23      625.48      614.56     32.61 o 
  -4   3  23      764.62      650.52     16.05 o 
  -3   3  23     2649.41     2410.45     72.45 o 
  -2   3  23      175.40      188.63     19.61 o 
  -1   3  23     2335.07     2320.00    112.07 o 
   0   3  23       19.70       37.79     16.70 o 
   1   3  23      989.55     1019.63     70.29 o 
   2   3  23       56.02       36.81     39.29 o 
   3   3  23     2573.90     2594.35     75.99 o 
   4   3  23       37.51       41.53     42.18 o 
  -3   4  23      761.94      765.07     31.32 o 
  -2   4  23      168.99      222.56     19.87 o 
  -1   4  23      868.30      872.13     25.56 o 
   0   4  23       32.58       50.14     19.35 o 
   1   4  23     1049.79     1116.18     36.13 o 
   2   4  23      492.71      482.25     21.52 o 
   3   4  23     1671.75     1573.50     38.15 o 
  -3   5  23       65.08       64.76     20.66 o 
  -2   5  23     3013.82     2981.27    123.00 o 
  -1   5  23        1.79       23.86     19.85 o 
   0   5  23     1789.43     1723.52    146.85 o 
   1   5  23      465.92      430.26     44.07 o 
   2   5  23      930.98      911.33     27.78 o 
   3   5  23       96.31       79.86     23.65 o 
  -2   6  23      462.27      553.41     30.53 o 
  -1   6  23      589.39      574.94     17.86 o 
   0   6  23      438.75      457.88     27.03 o 
   1   6  23      249.16      253.76     19.82 o 
  -2   0  24     4434.66     4331.65     33.57 o 
   0   0  24     1406.95     1446.81     32.82 o 
   2   0  24     3077.94     3320.58     41.63 o 
  -3   1  24      519.64      436.36     61.41 o 
  -2   1  24       30.24       28.42     14.12 o 
  -1   1  24     1993.64     1994.70    110.36 o 
   0   1  24      149.69      170.83     16.69 o 
   1   1  24     2120.96     2242.53     26.02 o 
   2   1  24      435.32      398.66     23.54 o 
   3   1  24     1364.12     1296.68     25.95 o 
  -3   2  24     3024.58     3106.51     89.91 o 
  -2   2  24      722.01      638.84     15.93 o 
  -1   2  24     2491.21     2484.27     28.01 o 
   0   2  24      622.06      652.03     21.51 o 
   1   2  24     1416.98     1498.10     60.27 o 
   2   2  24      236.83      230.33     23.32 o 
   3   2  24      104.39      111.44     21.51 o 
  -2   3  24      566.27      593.18     23.02 o 
  -1   3  24      538.72      527.97     38.56 o 
   0   3  24      141.39      158.21     20.93 o 
   1   3  24      212.79      214.80     20.95 o 
   2   3  24      922.62      916.04     49.24 o 
  -1   4  24      442.28      441.61     21.38 o 
   0   4  24       78.23       87.68     20.01 o 
   1   4  24       19.42       35.56     20.99 o 
                                                 
